# Supplementary material for: {μ-6,6′-Dimeth­oxy-2,2′-[propane-1,3-diylbis(nitrilo­methyl­idyne)]diphenolato}dimethano­ltrinitratonickel(II)samarium(III) methanol disolvate
Source: Acta Crystallogr Sect E Struct Rep Online. 2009 Jan 8;65(Pt 2):m126. doi: 10.1107/S1600536808038920 (PMC2968130; doi:10.1107/S1600536808038920)
Supplement: Supplementary file 2 [file e-65-0m126-Isup2.hkl]

# 
# h,k,l, Fc-squared, Fo-squared, sigma(Fo-squared) and status flag 
# 
data_I
_shelx_title ' shelxl in P2(1)/c' 
_shelx_refln_list_code          4 
_shelx_F_calc_maximum      424.22 
_exptl_crystal_F_000      1740.00 
_reflns_d_resolution_high  0.7701 
 
loop_ 
 _symmetry_equiv_pos_as_xyz 
 'x, y, z' 
 '-x, y+1/2, -z+1/2' 
 '-x, -y, -z' 
 'x, -y-1/2, z-1/2' 
 
_cell_length_a    13.0662 
_cell_length_b    11.1212 
_cell_length_c    22.1275 
_cell_angle_alpha  90.000 
_cell_angle_beta   90.603 
_cell_angle_gamma  90.000 
 
_shelx_F_squared_multiplier     1.000 
 
loop_ 
 _refln_index_h 
 _refln_index_k 
 _refln_index_l 
 _refln_F_squared_calc 
 _refln_F_squared_meas 
 _refln_F_squared_sigma 
 _refln_observed_status 
   2   0   0    72262.30    84469.80   2530.09 o 
   3   0   0    55033.99    58181.79   1545.00 o 
   4   0   0    24756.09    24952.50    531.36 o 
   5   0   0    32581.88    34072.03    784.66 o 
   6   0   0     2614.95     2653.90     57.43 o 
   7   0   0    17858.96    18390.71    447.09 o 
   8   0   0     3445.96     3576.66     84.91 o 
   9   0   0     4290.47     4449.98    107.90 o 
  10   0   0     4251.35     4301.13    227.39 o 
  11   0   0     1455.65     1626.08     71.08 o 
  12   0   0     3141.21     3001.46    151.33 o 
  13   0   0      692.52      554.97     66.37 o 
  14   0   0     1965.43     1887.80    106.68 o 
  15   0   0      370.14      408.84     45.59 o 
  16   0   0     4526.28     4415.72    145.38 o 
   2   1   0     5047.49     5085.61     46.12 o 
   3   1   0    25391.19    25382.79    355.62 o 
   4   1   0    23405.79    23776.77    346.08 o 
   5   1   0     5828.29     5627.95     76.86 o 
   6   1   0    19265.96    18860.74    278.33 o 
   7   1   0     1628.90     1677.42     38.74 o 
   8   1   0    20652.97    20665.77    342.29 o 
   9   1   0     3058.53     3090.58     61.94 o 
  10   1   0    10225.33    10755.84    260.46 o 
  11   1   0     5229.48     5070.03    111.31 o 
  12   1   0     1756.58     1890.40     97.71 o 
  13   1   0     2576.10     2631.45     81.97 o 
  14   1   0      585.40      568.15     56.56 o 
  15   1   0     3269.64     3213.73     67.30 o 
  16   1   0      138.03      147.47     32.40 o 
   0   2   0     6952.70     7507.90    171.84 o 
   1   2   0     1680.17     1720.81     17.95 o 
   2   2   0     6782.40     6888.53     54.20 o 
   3   2   0    18510.96    17954.46    200.69 o 
   4   2   0    14386.15    14798.09    193.64 o 
   5   2   0     1506.86     1602.73     33.00 o 
   6   2   0    12579.61    12457.55    174.52 o 
   7   2   0    28872.39    27794.73    461.11 o 
   8   2   0     3268.36     3338.32     60.26 o 
   9   2   0    32920.02    32882.06    609.62 o 
  10   2   0     3557.42     3730.46    167.66 o 
  11   2   0     9394.00     9315.05    170.05 o 
  12   2   0     7140.07     7150.19    141.66 o 
  13   2   0     1639.04     1586.84     90.59 o 
  14   2   0     6033.62     6112.63    148.10 o 
  15   2   0      516.97      491.21     28.35 o 
  16   2   0     2190.47     2259.94     88.05 o 
   1   3   0     7595.31     7513.84     89.42 o 
   2   3   0     1117.21     1085.73     35.45 o 
   3   3   0     1610.61     1603.92     29.67 o 
   4   3   0     1329.05     1409.91     86.66 o 
   5   3   0     2202.85     2002.02     72.16 o 
   6   3   0     5787.56     5799.84     87.00 o 
   7   3   0     4656.47     4836.63     77.94 o 
   8   3   0     7996.09     8049.07    363.26 o 
   9   3   0     1036.89     1029.99     40.62 o 
  10   3   0     5118.84     5166.91    100.34 o 
  11   3   0      313.96      303.88     42.50 o 
  12   3   0     2119.91     2673.36    280.47 o 
  13   3   0     1907.96     2158.85     65.67 o 
  14   3   0       54.96        4.89     19.23 o 
  15   3   0     1713.12     1807.85     61.64 o 
  16   3   0      230.32      151.37     53.08 o 
   0   4   0    22458.04    22354.45    635.95 o 
   1   4   0     3542.92     3518.38     48.55 o 
   2   4   0     4963.29     4896.48     65.19 o 
   3   4   0    10104.44     9807.87    111.06 o 
   4   4   0        9.27       26.00     10.73 o 
   5   4   0    22788.84    24067.02    314.68 o 
   6   4   0      163.00      162.00     17.91 o 
   7   4   0     5037.28     4720.04     95.63 o 
   8   4   0      176.05      185.94     19.56 o 
   9   4   0      892.61      807.21     41.01 o 
  10   4   0     3088.25     2911.87    147.17 o 
  11   4   0     1494.02     1421.83     77.44 o 
  12   4   0      128.36      143.52     15.81 o 
  13   4   0      292.04      292.49     21.85 o 
  14   4   0      121.13      135.40     34.84 o 
  15   4   0      221.55      108.03     31.85 o 
  16   4   0      691.01      759.44     69.67 o 
   1   5   0     4894.06     5019.92     69.13 o 
   2   5   0      139.00      231.18     31.65 o 
   3   5   0     3931.53     4251.16    189.82 o 
   4   5   0     3608.73     3682.36     49.02 o 
   5   5   0      633.63      702.84     19.07 o 
   6   5   0     1138.78     1065.60     16.83 o 
   7   5   0      896.89      817.41     19.51 o 
   8   5   0      142.97      177.74     32.20 o 
   9   5   0        3.67       10.10     13.53 o 
  10   5   0     1037.55      949.00    123.83 o 
  11   5   0      174.87      137.10     30.11 o 
  12   5   0      679.45      811.97     81.98 o 
  13   5   0       46.73       51.00     25.38 o 
  14   5   0      174.17      118.30     39.95 o 
  15   5   0        1.37      -14.36     27.30 o 
   0   6   0     7905.80     8012.75    367.82 o 
   1   6   0     1869.84     2051.96     48.52 o 
   2   6   0       20.65       40.29     16.94 o 
   3   6   0     1349.57     1362.68     27.60 o 
   4   6   0      439.72      383.26     42.04 o 
   5   6   0     1430.70     1343.00    209.22 o 
   6   6   0     4420.35     4423.49     98.90 o 
   7   6   0      329.55      397.20     80.73 o 
   8   6   0     2454.43     2392.30    164.53 o 
   9   6   0      104.78       89.54     23.51 o 
  10   6   0       88.08       68.26     19.91 o 
  11   6   0      308.30      340.59     30.71 o 
  12   6   0      193.71      247.18     46.61 o 
  13   6   0        4.03       15.97     30.46 o 
  14   6   0       64.36       69.53     31.36 o 
  15   6   0      128.30      105.32     49.74 o 
   1   7   0     8094.58     8051.19    104.21 o 
   2   7   0     6548.81     6659.75    106.78 o 
   3   7   0     3786.32     4042.10    113.00 o 
   4   7   0     9736.73     9972.38    150.80 o 
   5   7   0     1205.46     1260.38    124.60 o 
   6   7   0     1427.59     1346.76     32.57 o 
   7   7   0      894.45     1184.14    639.85 o 
   8   7   0     7268.34     6893.42    232.84 o 
   9   7   0      719.68      771.52     80.99 o 
  10   7   0      375.26      370.17     42.29 o 
  11   7   0       99.10       88.43     20.93 o 
  12   7   0       87.48       89.96     26.01 o 
  13   7   0      160.28      199.36     44.66 o 
  14   7   0      555.62      609.49     44.26 o 
   0   8   0      719.42      729.71     52.43 o 
   1   8   0       40.61       52.26     13.71 o 
   2   8   0     1744.29     1784.78     31.18 o 
   3   8   0      910.05      919.41     61.30 o 
   4   8   0     1689.15     1775.81     32.53 o 
   5   8   0      913.80      932.67     44.48 o 
   6   8   0     1209.14     1177.72     88.51 o 
   7   8   0     6322.63     6119.68    119.92 o 
   8   8   0      571.59      649.43     76.05 o 
   9   8   0     6668.85     6434.36    185.59 o 
  10   8   0      992.19      998.95     38.20 o 
  11   8   0     2027.41     1969.99     91.31 o 
  12   8   0     1988.59     2100.99    179.11 o 
  13   8   0      323.95      282.93    100.20 o 
  14   8   0     1421.54     1688.26    189.49 o 
   1   9   0    12176.59    12605.26    190.66 o 
   2   9   0       75.51       48.70     20.57 o 
   3   9   0     6031.37     6008.23    121.23 o 
   4   9   0      243.09      297.83     23.15 o 
   5   9   0     5161.80     5299.29     77.05 o 
   6   9   0     3265.86     3316.95     62.07 o 
   7   9   0     1916.54     2084.79     97.08 o 
   8   9   0     8201.81     7853.52    286.57 o 
   9   9   0      144.17      131.63     24.98 o 
  10   9   0     3686.31     3834.42    220.64 o 
  11   9   0     2316.41     2206.37    292.28 o 
  12   9   0      662.45      678.01    129.79 o 
  13   9   0     2668.76     2706.31    363.92 o 
   0  10   0     9174.49     9325.39    221.11 o 
   1  10   0     2154.34     2140.77     43.93 o 
   2  10   0     6989.13     7055.95    112.96 o 
   3  10   0     2382.71     2429.70     64.32 o 
   4  10   0     4710.31     4558.10    169.65 o 
   5  10   0     6142.08     6305.08    129.56 o 
   6  10   0      123.44      103.25     13.11 o 
   7  10   0     2595.81     2965.47    272.16 o 
   8  10   0      171.24      155.74    114.21 o 
   9  10   0     1947.91     1988.33    150.55 o 
  10  10   0      669.23      686.83    106.94 o 
  11  10   0     1002.84      896.57    130.82 o 
  12  10   0      793.01      647.38    127.71 o 
   1  11   0    11671.86    11713.27    206.52 o 
   2  11   0     5931.99     5632.92    105.35 o 
   3  11   0     6353.54     6251.52     86.78 o 
   4  11   0     5326.52     5098.50     93.08 o 
   5  11   0       89.12       83.47     19.41 o 
   6  11   0     4325.83     4206.64    193.64 o 
   7  11   0      228.89      140.17    100.71 o 
   8  11   0     1944.25     2008.06    141.73 o 
   9  11   0      518.91      448.54     89.81 o 
  10  11   0     1095.97     1472.82    240.36 o 
   0  12   0     2820.24     2883.40     81.98 o 
   1  12   0      151.26      158.10     19.63 o 
   2  12   0     2684.40     2649.27     68.43 o 
   3  12   0      423.49      469.04     30.41 o 
   4  12   0     2384.19     2257.44     74.19 o 
   5  12   0     1956.86     1969.09     67.21 o 
   6  12   0      607.97      536.28    130.82 o 
   7  12   0     2409.60     2443.10    155.74 o 
   8  12   0        8.10       34.26     57.11 o 
   9  12   0     1481.59     1806.63    254.38 o 
   1  13   0      303.62      258.48     47.46 o 
   2  13   0      109.52       99.41     29.03 o 
   3  13   0     1027.21     1015.08     49.74 o 
   4  13   0      509.88      559.64     51.59 o 
   5  13   0     1135.78     1067.33    143.54 o 
   6  13   0     1409.57     1610.39    122.00 o 
   7  13   0      352.46      295.91     78.91 o 
   1  14   0        0.61       56.59     52.43 o 
   2  14   0      777.62      736.30     62.20 o 
   3  14   0      259.58      156.85     43.88 o 
   4  14   0      500.67      584.49    140.95 o 
 -16   1   1       60.77       50.92     24.76 o 
 -15   1   1     1336.55     1333.50     72.37 o 
 -14   1   1      392.45      468.30     94.05 o 
 -13   1   1      519.45      759.73    188.23 o 
 -12   1   1     4597.62     4290.11    105.21 o 
 -11   1   1       74.85      114.89     28.89 o 
 -10   1   1     5996.23     6074.41    126.11 o 
  -9   1   1     2286.17     2508.16     54.02 o 
  -8   1   1     1793.53     2306.54    229.59 o 
  -7   1   1     1294.34     1231.91     42.71 o 
  -6   1   1      564.60      485.12     29.76 o 
  -5   1   1     9506.09     9382.82    122.60 o 
  -4   1   1    39777.57    41528.29    724.91 o 
  -3   1   1     1557.99     1632.71     41.59 o 
  -2   1   1    17664.15    18488.95    227.20 o 
   2   1   1     3635.59     3598.36     31.92 o 
   3   1   1    24787.11    25083.23    351.21 o 
   4   1   1     4461.85     4449.67     74.35 o 
   5   1   1      537.16      473.81     19.74 o 
   6   1   1      371.69      542.79     34.54 o 
   7   1   1     3742.42     4345.83    170.41 o 
   8   1   1     3057.99     3230.91    108.43 o 
   9   1   1     5188.24     5708.28    216.48 o 
  10   1   1      604.77      900.51    110.69 o 
  11   1   1     7788.58     8027.68    147.29 o 
  12   1   1      934.83     1345.75    141.92 o 
  13   1   1     1109.11     1384.31    215.73 o 
  14   1   1     2038.55     2112.92     50.47 o 
  15   1   1        2.58        1.19     18.37 o 
  16   1   1     1057.61     1119.38     73.50 o 
 -16   2   1      694.50      706.16     50.58 o 
 -15   2   1      318.05      315.38     52.22 o 
 -14   2   1      448.53      516.48     44.75 o 
 -13   2   1      479.07      620.27     73.43 o 
 -12   2   1       24.05       29.59     37.15 o 
 -11   2   1     4153.04     4276.99    104.82 o 
 -10   2   1     2643.62     2722.40     75.13 o 
  -9   2   1     1776.16     2310.40    434.83 o 
  -8   2   1     6185.73     6559.61    155.23 o 
  -7   2   1     5959.16     6024.01    102.42 o 
  -6   2   1    18071.60    18254.11    272.79 o 
  -5   2   1     3018.57     3305.52     46.39 o 
  -4   2   1    15862.21    16883.69    232.07 o 
  -3   2   1    10476.09    10602.94    121.23 o 
  -2   2   1     6753.86     6735.42     59.10 o 
  -1   2   1     6422.09     6420.45     65.36 o 
   0   2   1    13624.75    14102.15    179.09 o 
   1   2   1     9657.02     9413.86    172.10 o 
   2   2   1       67.55       73.22      4.47 o 
   3   2   1      150.65      128.52      8.96 o 
   4   2   1     6113.43     6228.57     76.77 o 
   5   2   1     4357.33     4569.33     62.94 o 
   6   2   1    17827.06    19050.80    275.10 o 
   7   2   1      620.21      646.74     22.98 o 
   8   2   1     6526.44     6797.55    313.22 o 
   9   2   1       49.16      110.10     27.74 o 
  10   2   1     4382.52     4768.39    311.27 o 
  11   2   1      569.30      774.86    149.23 o 
  12   2   1     3351.42     4388.82    565.21 o 
  13   2   1     1916.56     1946.16     49.49 o 
  14   2   1      403.44      392.24     32.15 o 
  15   2   1     1084.44     1038.63     47.37 o 
  16   2   1       41.96       46.65     31.01 o 
 -16   3   1     2343.94     2451.36     99.84 o 
 -15   3   1        3.43        7.21     31.12 o 
 -14   3   1     1797.33     1780.79     70.76 o 
 -13   3   1       84.38      133.47     35.70 o 
 -12   3   1     2861.42     2785.76     83.40 o 
 -11   3   1     3377.79     3189.73    131.76 o 
 -10   3   1      682.66      710.68     52.45 o 
  -9   3   1       22.76       66.70     31.51 o 
  -8   3   1     6160.28     6387.35    319.97 o 
  -7   3   1     1868.73     1928.91     37.23 o 
  -6   3   1     7176.24     7558.94    105.43 o 
  -5   3   1    10890.45    10022.12    151.80 o 
  -4   3   1     5468.34     5646.48     69.07 o 
  -3   3   1    20423.89    20316.25    246.03 o 
  -2   3   1     4403.21     4365.65    107.74 o 
  -1   3   1    21611.44    21319.43    281.50 o 
   0   3   1    10517.59    10968.07    142.76 o 
   1   3   1    12760.45    12760.89    209.54 o 
   2   3   1    22272.98    22917.58    300.59 o 
   3   3   1     4010.67     4001.90     31.37 o 
   4   3   1    32032.31    31739.98    427.51 o 
   5   3   1    25124.10    25904.27    358.29 o 
   6   3   1     2612.48     2565.07     65.87 o 
   7   3   1    17739.19    17794.76    731.34 o 
   8   3   1      796.12      938.31     36.03 o 
   9   3   1     3296.80     3453.80    160.56 o 
  10   3   1      798.03      832.79     85.06 o 
  11   3   1     3862.31     3675.64     84.37 o 
  12   3   1      600.01      753.84     77.48 o 
  13   3   1      185.79      174.18     24.20 o 
  14   3   1      107.73       77.06     18.65 o 
  15   3   1      578.76      483.89     55.92 o 
  16   3   1      977.51     1106.09    110.23 o 
 -16   4   1      985.03      925.94     90.61 o 
 -15   4   1     2187.29     2382.01     81.02 o 
 -14   4   1      269.97      209.48     34.18 o 
 -13   4   1     4737.52     4725.43    119.99 o 
 -12   4   1      336.28      371.47     50.23 o 
 -11   4   1     7140.42     7179.20    139.94 o 
 -10   4   1     1266.12     1214.93     85.78 o 
  -9   4   1     2286.54     2305.23     52.91 o 
  -8   4   1     7054.67     6857.18    124.88 o 
  -7   4   1     7048.43     6469.52    151.06 o 
  -6   4   1    14702.60    15431.71    204.12 o 
  -5   4   1      363.28      440.39     36.59 o 
  -4   4   1    30805.55    31058.32    441.55 o 
  -3   4   1    13747.46    14281.74    228.95 o 
  -2   4   1     5123.60     5036.42     60.98 o 
  -1   4   1     8911.58     9661.67    457.36 o 
   0   4   1     8006.69     8286.79    114.10 o 
   1   4   1    20833.43    21645.86   1248.03 o 
   2   4   1    25441.91    26223.99    381.12 o 
   3   4   1    52373.05    54464.35   1019.70 o 
   4   4   1     5093.76     5107.48     72.59 o 
   5   4   1    12394.08    11905.28    205.85 o 
   6   4   1    12997.11    13101.74    271.67 o 
   7   4   1     1323.06     1459.55     48.57 o 
   8   4   1     7455.90     7149.84    335.35 o 
   9   4   1       40.29       50.05      8.68 o 
  10   4   1      858.45      986.63    112.88 o 
  11   4   1       59.91       74.51      6.36 o 
  12   4   1     2963.13     2688.11    138.67 o 
  13   4   1     1042.92      887.29     72.77 o 
  14   4   1     1277.92     1271.16     60.10 o 
  15   4   1     1561.21     1628.35     68.13 o 
  16   4   1      131.21      101.27     32.48 o 
 -15   5   1     2528.57     2701.98    108.38 o 
 -14   5   1     4312.56     4494.57    179.68 o 
 -13   5   1      311.93      334.01     41.15 o 
 -12   5   1    12176.51    12700.12    268.65 o 
 -11   5   1      676.71      631.01     31.51 o 
 -10   5   1    11788.37    11276.34    385.39 o 
  -9   5   1    10694.74    10537.93    330.44 o 
  -8   5   1     5467.02     5321.25     81.08 o 
  -7   5   1    27102.94    27012.50    414.73 o 
  -6   5   1        2.89       16.94     10.05 o 
  -5   5   1    20402.03    20142.39    476.42 o 
  -4   5   1    13508.32    14322.75    165.62 o 
  -3   5   1    14040.18    14309.85    364.26 o 
  -2   5   1    31604.01    32174.53    589.69 o 
  -1   5   1      135.93      134.60     14.72 o 
   0   5   1    19243.76    20876.52    594.46 o 
   1   5   1     6393.51     6809.70    105.13 o 
   2   5   1     8667.46     8654.64    128.71 o 
   3   5   1     3247.03     3380.74    102.53 o 
   4   5   1    17848.20    17637.19    240.42 o 
   5   5   1      640.08      629.94     31.25 o 
   6   5   1     9166.55     9156.01    132.75 o 
   7   5   1     3495.20     3526.90     66.52 o 
   8   5   1     6920.94     6889.64    124.86 o 
   9   5   1     8730.91     9121.30    256.82 o 
  10   5   1     1364.26     1374.17     63.85 o 
  11   5   1     9355.27     9274.84    170.81 o 
  12   5   1     2252.06     2432.96     80.35 o 
  13   5   1     5514.09     5406.35    135.70 o 
  14   5   1     4626.97     4996.64    154.66 o 
  15   5   1      252.54      187.29     33.38 o 
 -15   6   1     1979.05     2187.11    116.50 o 
 -14   6   1      884.70     1034.92     51.09 o 
 -13   6   1     5740.48     5773.11    154.21 o 
 -12   6   1       41.85      105.28     36.30 o 
 -11   6   1    11615.66    10890.03    770.31 o 
 -10   6   1     4723.31     4590.53    118.60 o 
  -9   6   1    11997.54    12014.65    225.61 o 
  -8   6   1     9809.98    10159.10    183.04 o 
  -7   6   1     1599.51     1590.08     62.79 o 
  -6   6   1    17252.33    16634.81    253.05 o 
  -5   6   1     1249.06     1412.69     90.77 o 
  -4   6   1    15344.31    15816.02    340.18 o 
  -3   6   1     6536.06     6598.38     80.64 o 
  -2   6   1     1247.18     1150.73     27.60 o 
  -1   6   1    12202.97    12244.43    202.52 o 
   0   6   1     5513.06     5901.93     84.00 o 
   1   6   1     6326.04     5774.07     75.28 o 
   2   6   1      539.53      502.58     54.18 o 
   3   6   1    20273.38    20607.71    293.98 o 
   4   6   1     1886.91     2025.52     74.50 o 
   5   6   1    10285.25    10415.85    357.17 o 
   6   6   1     3365.71     3281.95    130.82 o 
   7   6   1    11268.09    10630.60    203.91 o 
   8   6   1    15484.16    15371.97    297.09 o 
   9   6   1       10.70       16.30     20.81 o 
  10   6   1    12789.22    13046.97    392.61 o 
  11   6   1      157.27      218.98     63.97 o 
  12   6   1     7182.14     7756.39    410.65 o 
  13   6   1     2345.49     2392.55     70.66 o 
  14   6   1     1139.98     1262.29     65.50 o 
  15   6   1     3058.06     3163.91    105.25 o 
 -14   7   1     1091.56     1179.48     92.96 o 
 -13   7   1       20.18      -29.40     32.84 o 
 -12   7   1     1709.75     1886.36     64.68 o 
 -11   7   1      541.12      627.34     33.48 o 
 -10   7   1      466.98      575.79     51.91 o 
  -9   7   1      637.60      704.00     83.58 o 
  -8   7   1     4700.37     4462.88    112.50 o 
  -7   7   1     4108.20     4052.00     82.70 o 
  -6   7   1      579.34      546.38     26.61 o 
  -5   7   1     9896.38     9780.39    205.06 o 
  -4   7   1      520.53      560.34     26.80 o 
  -3   7   1    24235.53    25459.34    594.85 o 
  -2   7   1     2730.54     2755.05     60.00 o 
  -1   7   1    10268.76     9888.60    175.65 o 
   0   7   1     9501.25     9430.46    133.51 o 
   1   7   1     5225.90     5107.34     65.94 o 
   2   7   1    24382.23    23799.42    362.60 o 
   3   7   1     1257.49     1245.21     50.71 o 
   4   7   1    17245.42    16680.30    238.85 o 
   5   7   1    14516.16    14498.71    203.02 o 
   6   7   1     3323.36     3266.51    157.04 o 
   7   7   1    10282.58     9988.79    188.36 o 
   8   7   1       26.02      941.53    982.74 o 
   9   7   1     5408.93     5407.44    113.04 o 
  10   7   1       59.85      110.06     28.38 o 
  11   7   1     1555.93     1529.73    108.37 o 
  12   7   1      532.51      529.09     66.10 o 
  13   7   1      599.46      635.23     65.42 o 
  14   7   1      624.30      697.47    105.39 o 
 -14   8   1      178.51      199.35    106.94 o 
 -13   8   1     1122.74     1636.87    177.55 o 
 -12   8   1      195.48      139.28     30.04 o 
 -11   8   1      553.02      688.41     58.41 o 
 -10   8   1       91.55      108.94     71.64 o 
  -9   8   1      443.55      458.67     98.38 o 
  -8   8   1      194.07      208.61     67.49 o 
  -7   8   1     1180.71     1135.65    133.16 o 
  -6   8   1      964.66     1027.94     41.81 o 
  -5   8   1     1140.40     1201.82     47.72 o 
  -4   8   1     8741.86     8820.45    132.02 o 
  -3   8   1      167.43      241.49     18.99 o 
  -2   8   1    11154.62    10778.87    180.99 o 
  -1   8   1     5136.63     5369.65     93.15 o 
   0   8   1     4670.77     4714.65     88.79 o 
   1   8   1    10580.74    10443.60    194.99 o 
   2   8   1        9.87       19.44      9.90 o 
   3   8   1    19495.69    19463.07    251.21 o 
   4   8   1     2092.92     2324.59    152.22 o 
   5   8   1     4564.00     4625.11     87.73 o 
   6   8   1     6848.28     6903.48    294.62 o 
   7   8   1       69.70       97.47     16.87 o 
   8   8   1     3603.25     3336.34    255.42 o 
   9   8   1       93.77      105.69     23.61 o 
  10   8   1     2262.92     2341.02    125.11 o 
  11   8   1      495.26      497.64     29.89 o 
  12   8   1      527.47      530.05    184.82 o 
  13   8   1      377.97      476.06    117.85 o 
  14   8   1      272.36      272.03    187.93 o 
 -13   9   1      205.90      185.34    100.71 o 
 -12   9   1     1465.52     1343.55    262.17 o 
 -11   9   1      213.52      270.48     97.60 o 
 -10   9   1     3326.47     3197.30    133.16 o 
  -9   9   1     1820.34     1960.50     82.28 o 
  -8   9   1      155.14      190.48     38.16 o 
  -7   9   1     4041.24     4269.32    113.64 o 
  -6   9   1       81.60       77.83     23.36 o 
  -5   9   1     4554.31     4395.39     88.89 o 
  -4   9   1     1766.25     1903.11    103.63 o 
  -3   9   1       84.63       58.09     23.11 o 
  -2   9   1       16.76        8.21     13.93 o 
  -1   9   1      752.99      722.85     25.87 o 
   0   9   1     1243.17     1247.33     32.27 o 
   1   9   1       87.25       78.38     18.35 o 
   2   9   1      649.50      629.43     28.10 o 
   3   9   1      108.40      154.62     10.42 o 
   4   9   1      250.06      224.30     11.34 o 
   5   9   1        4.09        3.49      9.52 o 
   6   9   1     2747.62     2719.81    142.77 o 
   7   9   1      871.29      764.70     85.14 o 
   8   9   1      655.38     2237.00    156.26 o 
   9   9   1     1935.30     1963.36     43.68 o 
  10   9   1        8.47       33.23     66.97 o 
  11   9   1     1839.53     2035.05    172.36 o 
  12   9   1      138.76      217.00    164.57 o 
  13   9   1      903.06     1356.53    173.39 o 
 -12  10   1       12.72       33.23    126.67 o 
 -11  10   1      819.73      844.13    124.08 o 
 -10  10   1      331.07      372.75     93.97 o 
  -9  10   1      395.00      403.90    146.40 o 
  -8  10   1     2729.76     2776.40    163.53 o 
  -7  10   1       36.99        3.50     30.11 o 
  -6  10   1     3946.09     3828.16    212.33 o 
  -5  10   1     1111.45     1208.62     58.87 o 
  -4  10   1      480.25      489.36     17.40 o 
  -3  10   1      546.69      589.46     26.22 o 
  -2  10   1       63.77       89.04     16.93 o 
  -1  10   1      629.41      684.86     50.24 o 
   0  10   1       53.22       72.60     22.11 o 
   1  10   1        6.36        5.67     13.64 o 
   2  10   1        7.03       17.71     19.56 o 
   3  10   1      593.80      622.43     22.37 o 
   4  10   1      540.95      611.73     28.52 o 
   5  10   1      486.10      469.51     44.75 o 
   6  10   1      169.63      128.75     53.99 o 
   7  10   1     1571.20     1347.19    187.93 o 
   8  10   1       10.61      -29.07     53.47 o 
   9  10   1      922.08      942.77    193.12 o 
  10  10   1      826.31      734.07    114.73 o 
  11  10   1       12.08       20.77     70.08 o 
  12  10   1      820.09      665.55    130.82 o 
 -10  11   1        7.95      -72.16     72.16 o 
  -9  11   1      197.09      208.70    129.27 o 
  -8  11   1       78.29      101.23     61.26 o 
  -7  11   1       27.90      -52.43     52.43 o 
  -6  11   1       76.73       12.98     43.09 o 
  -5  11   1      146.04      158.05     18.66 o 
  -4  11   1      153.14      157.38     18.30 o 
  -3  11   1       47.80       41.25     13.53 o 
  -2  11   1       26.37       12.39     34.54 o 
  -1  11   1        4.65       37.35     18.76 o 
   0  11   1       18.91       37.67     15.50 o 
   1  11   1       35.54       39.34     17.75 o 
   2  11   1      724.99      742.75     32.33 o 
   3  11   1        0.15        6.78     13.19 o 
   4  11   1      137.17      150.06     10.45 o 
   5  11   1       46.47       41.53     22.06 o 
   6  11   1      107.33       14.31     19.10 o 
   7  11   1       88.64       48.28     52.95 o 
   8  11   1        3.36      -34.26     58.14 o 
   9  11   1      106.59      127.19     70.60 o 
  10  11   1      157.22      105.39     79.95 o 
  -9  12   1      491.06      729.92    111.10 o 
  -8  12   1      886.80      758.47    171.32 o 
  -7  12   1       29.89       44.13     53.99 o 
  -6  12   1      629.09      678.52     82.54 o 
  -5  12   1      289.03      246.79     45.30 o 
  -4  12   1      230.83      222.51     55.03 o 
  -3  12   1      332.99      411.96     45.66 o 
  -2  12   1       46.92       47.14     15.31 o 
  -1  12   1      183.95      160.59     23.28 o 
   0  12   1      266.98      288.53     24.45 o 
   1  12   1       42.93       21.41     15.13 o 
   2  12   1      161.18      125.81     19.36 o 
   3  12   1        6.40      -21.25     21.25 o 
   4  12   1       24.99       -3.34     24.09 o 
   5  12   1      528.35      491.37     42.31 o 
   6  12   1        1.89      -30.11     48.80 o 
   7  12   1      269.82      242.96     72.16 o 
   8  12   1      458.73      398.70    146.40 o 
   9  12   1      238.29      206.10     86.18 o 
  -7  13   1      940.93      974.96    110.58 o 
  -6  13   1       96.01      206.10    109.02 o 
  -5  13   1     1068.49      945.89     53.31 o 
  -4  13   1       64.24       71.17     37.54 o 
  -3  13   1     1335.96     1480.91    116.55 o 
  -2  13   1      437.47      433.67     87.41 o 
  -1  13   1      616.00      622.80     40.94 o 
   0  13   1     1026.97     1105.84     57.32 o 
   1  13   1      179.15      178.42     30.75 o 
   2  13   1     1382.03     1452.28     55.50 o 
   3  13   1        6.61       33.13     40.62 o 
   4  13   1     1241.51     1239.72     58.88 o 
   5  13   1      402.16      455.39     39.83 o 
   6  13   1      358.67      369.11    126.15 o 
   7  13   1      830.03      886.18    107.98 o 
  -4  14   1     1528.60     1451.76     82.01 o 
  -3  14   1       18.12      -13.32     34.04 o 
  -2  14   1     2543.82     2408.84    140.17 o 
  -1  14   1     1152.07     1195.08    107.98 o 
   1  14   1     2928.31     2804.95    125.63 o 
   2  14   1        0.50      -29.63     29.63 o 
   3  14   1     2274.07     2277.57     91.89 o 
   4  14   1      479.04      492.08     53.29 o 
 -16   0   2     2668.90     2710.07    233.62 o 
 -15   0   2     1970.64     2096.47    164.31 o 
 -14   0   2     5818.25     5890.06    195.96 o 
 -13   0   2       29.58       23.50     57.30 o 
 -12   0   2     3017.43     2766.03    104.10 o 
 -11   0   2        2.21        5.14     26.83 o 
 -10   0   2     6131.44     6140.99    258.28 o 
  -9   0   2     1458.93     1411.52     65.52 o 
  -8   0   2     3334.28     3259.09     83.38 o 
  -7   0   2      234.24      503.64     51.14 o 
  -6   0   2     2104.85     2017.61     49.86 o 
  -5   0   2    13570.10    13384.50    249.24 o 
  -4   0   2     2353.98     3154.09    491.63 o 
  -3   0   2    79424.36    85429.20   2673.95 o 
  -2   0   2        7.94        9.10      7.89 o 
   2   0   2    30433.19    30570.10    487.28 o 
   3   0   2    19397.51    18940.45    303.07 o 
   4   0   2    11039.27    10460.92    172.53 o 
   5   0   2     1428.31     1250.27     32.30 o 
   6   0   2    58805.90    58092.97   1682.24 o 
   7   0   2     1797.86     1438.94     70.21 o 
   8   0   2     5990.06     6123.54    128.04 o 
   9   0   2    27748.05    27829.37    690.50 o 
  10   0   2      121.74      112.75     29.14 o 
  11   0   2     7638.26     7603.95    192.45 o 
  12   0   2     3337.21     3325.42     83.33 o 
  13   0   2     3112.40     3137.91     91.49 o 
  14   0   2      625.04      610.87     38.71 o 
  15   0   2     1025.94      982.36     67.45 o 
  16   0   2     1111.68     1053.03     61.89 o 
 -16   1   2     2943.30     2924.70    101.79 o 
 -15   1   2     1058.71     1181.28     66.27 o 
 -14   1   2     1821.45     1702.57     73.51 o 
 -13   1   2     4254.58     4081.90    100.78 o 
 -12   1   2      552.74      512.31     45.64 o 
 -11   1   2     7448.72     7396.47    140.79 o 
 -10   1   2       34.35       60.00     21.74 o 
  -9   1   2     9161.33     8850.94    151.89 o 
  -8   1   2     3252.51     3526.18    160.55 o 
  -7   1   2     3952.24     3955.96     72.65 o 
  -6   1   2    13261.59    12897.22    184.38 o 
  -5   1   2     3528.53     2965.36     68.26 o 
  -4   1   2    48578.11    50461.87    962.16 o 
  -3   1   2    10476.04    10120.09    119.38 o 
  -2   1   2    41220.38    44148.98    739.04 o 
  -1   1   2    10747.82    10759.25    110.62 o 
   1   1   2    44390.22    47392.21   1135.04 o 
   2   1   2     2184.13     1844.44     21.19 o 
   3   1   2     2487.55     2384.39     56.64 o 
   4   1   2      227.11      271.24     11.31 o 
   5   1   2    81369.09    83566.76   1912.31 o 
   6   1   2    10693.85    10611.96    137.54 o 
   7   1   2    21979.39    21124.21    323.47 o 
   8   1   2    21497.06    21119.96    348.58 o 
   9   1   2     6480.85     7375.74    217.54 o 
  10   1   2    10826.79    10815.42    198.25 o 
  11   1   2      156.78      176.51     24.76 o 
  12   1   2    11140.62    11090.72    158.02 o 
  13   1   2      173.58      163.35     20.58 o 
  14   1   2     3502.72     3662.26     81.91 o 
  15   1   2     1335.98     1377.53     46.24 o 
  16   1   2     1537.09     1468.23     74.04 o 
 -16   2   2        6.22        3.86     43.26 o 
 -15   2   2     2076.98     1979.65     82.56 o 
 -14   2   2      219.35      237.74     45.76 o 
 -13   2   2     1700.18     1794.62     66.92 o 
 -12   2   2     7074.79     7070.02    153.54 o 
 -11   2   2      809.60      802.46     54.54 o 
 -10   2   2    13915.22    13983.79    249.66 o 
  -9   2   2      128.31      162.88     25.75 o 
  -8   2   2    30732.39    30604.64    566.87 o 
  -7   2   2    22101.79    22969.84    382.33 o 
  -6   2   2     3162.68     2796.11     45.43 o 
  -5   2   2    49068.47    48527.12    923.32 o 
  -4   2   2      696.48      895.08     24.60 o 
  -3   2   2     8919.79     9249.73    137.05 o 
  -2   2   2    32738.65    33403.35    460.73 o 
  -1   2   2     5044.46     4732.79     96.96 o 
   0   2   2    15732.73    16563.11    192.05 o 
   1   2   2      807.03      922.41     57.63 o 
   2   2   2      266.57      211.63     31.67 o 
   3   2   2        6.42       38.66      7.95 o 
   4   2   2     2300.99     2265.02     42.94 o 
   5   2   2        2.53        9.54      8.06 o 
   6   2   2    18032.37    17981.01    261.02 o 
   7   2   2      791.16      808.15     27.28 o 
   8   2   2    15537.10    16377.38    260.77 o 
   9   2   2     1979.55     2063.49     49.62 o 
  10   2   2    11338.67    11385.65    248.70 o 
  11   2   2     9866.29     9853.83    136.17 o 
  12   2   2      530.79      615.63     46.09 o 
  13   2   2     8217.08     8669.30    196.34 o 
  14   2   2      520.44      573.33     26.41 o 
  15   2   2     3515.08     3547.02     98.03 o 
  16   2   2     2057.61     2042.40    108.68 o 
 -16   3   2     1362.20     1455.89     84.87 o 
 -15   3   2      204.09      183.12     44.62 o 
 -14   3   2      873.36      860.43     52.17 o 
 -13   3   2      541.98      638.62     49.33 o 
 -12   3   2      169.30      207.09     43.61 o 
 -11   3   2     6965.80     7241.39    134.97 o 
 -10   3   2      197.67      192.33     26.76 o 
  -9   3   2    13771.52    13990.18    249.04 o 
  -8   3   2     3916.89     4302.97    174.30 o 
  -7   3   2     2516.54     2454.45     44.35 o 
  -6   3   2     2199.74     2251.50     87.97 o 
  -5   3   2      329.52      325.12     20.08 o 
  -4   3   2    20918.96    21288.81    275.59 o 
  -3   3   2     4437.92     4423.27     49.74 o 
  -2   3   2    11890.04    11346.61    116.58 o 
  -1   3   2    50192.59    54235.74    993.13 o 
   0   3   2     2645.07     2735.68     34.62 o 
   1   3   2    47029.43    47598.68    959.53 o 
   2   3   2     2698.89     2666.15     37.32 o 
   3   3   2    11706.74    10696.19    208.78 o 
   4   3   2        1.76       -6.01      9.86 o 
   5   3   2    10421.96    10051.17    125.41 o 
   6   3   2     1031.12     1125.57     50.21 o 
   7   3   2    13132.35    14277.24    844.79 o 
   8   3   2     1358.63     1358.04     42.58 o 
   9   3   2     3663.63     3809.62     53.07 o 
  10   3   2     6106.23     6029.37    113.17 o 
  11   3   2     1138.45     1136.93     30.58 o 
  12   3   2     3315.80     3407.81     60.55 o 
  13   3   2        3.28        5.41     15.65 o 
  14   3   2     2878.81     2743.39    128.99 o 
  15   3   2     1241.94     1264.95     61.23 o 
  16   3   2      787.22      861.66     68.90 o 
 -16   4   2      523.63      712.07    129.35 o 
 -15   4   2      373.21      410.39     52.01 o 
 -14   4   2     1941.81     2302.87    309.25 o 
 -13   4   2      388.05      720.85    163.13 o 
 -12   4   2      450.72      488.10     39.57 o 
 -11   4   2      441.14      395.32     35.86 o 
 -10   4   2      424.28      500.29     49.31 o 
  -9   4   2      144.30      182.83     30.49 o 
  -8   4   2      448.48      473.61     20.72 o 
  -7   4   2       59.22      122.11     12.87 o 
  -6   4   2      252.89      287.40     30.23 o 
  -5   4   2       13.90       21.94     13.04 o 
  -4   4   2     9027.68     9369.34    116.96 o 
  -3   4   2      568.60      425.83     20.86 o 
  -2   4   2     1129.87     1304.10     25.96 o 
  -1   4   2    13648.13    13578.65    166.21 o 
   0   4   2     5336.08     5206.47     70.90 o 
   1   4   2     4688.62     4339.46     77.35 o 
   2   4   2    44469.10    44550.33   1289.47 o 
   3   4   2      504.12      518.86     34.47 o 
   4   4   2    21193.05    21404.99    321.76 o 
   5   4   2     9437.21     9547.83    114.36 o 
   6   4   2     8931.16     9468.62    270.33 o 
   7   4   2     7906.64     7742.38    223.37 o 
   8   4   2     1062.55     1172.46     37.49 o 
   9   4   2     5218.68     5193.08     89.19 o 
  10   4   2      977.65     1017.35     66.09 o 
  11   4   2      270.07      298.12     56.07 o 
  12   4   2      494.23      729.30    210.48 o 
  13   4   2        1.71       -4.02     23.68 o 
  14   4   2        8.28        5.95     22.38 o 
  15   4   2       59.25       65.72     30.75 o 
  16   4   2        0.02      -14.62     42.58 o 
 -15   5   2      109.09       86.00     36.19 o 
 -14   5   2       12.56       21.72     31.03 o 
 -13   5   2      273.67      313.52     57.39 o 
 -12   5   2      531.13      511.75     41.21 o 
 -11   5   2      112.08      119.99     21.72 o 
 -10   5   2      140.76      153.24     20.51 o 
  -9   5   2      330.05      330.52     17.99 o 
  -8   5   2      132.38      150.35     17.86 o 
  -7   5   2       14.81       21.73     11.61 o 
  -6   5   2      171.04      166.78     18.43 o 
  -5   5   2     5862.17     5943.27    101.76 o 
  -4   5   2       14.00      -11.32     11.32 o 
  -3   5   2      109.25      193.97     67.75 o 
  -2   5   2     5703.38     6131.91     98.61 o 
  -1   5   2     2496.06     3026.27     90.71 o 
   0   5   2       12.11       40.26     10.95 o 
   1   5   2       64.99       64.63     13.50 o 
   2   5   2    10851.25    11343.24    292.21 o 
   3   5   2      906.79      885.48     15.74 o 
   4   5   2      212.74      224.41     33.53 o 
   5   5   2     3713.10     4173.41     75.31 o 
   6   5   2     4388.81     4428.97    110.04 o 
   7   5   2     1394.05     1436.97     32.43 o 
   8   5   2      475.02      513.76     30.06 o 
   9   5   2      603.99      582.55     48.80 o 
  10   5   2      408.49      489.59     77.95 o 
  11   5   2      571.85      586.13     34.05 o 
  12   5   2      210.92      252.93     26.43 o 
  13   5   2       11.78       15.70     46.89 o 
  14   5   2        7.86       14.51     23.43 o 
  15   5   2       17.64       21.57     27.41 o 
 -15   6   2       25.14        1.61     31.34 o 
 -14   6   2      611.52      850.52    132.29 o 
 -13   6   2      180.02      185.44     41.24 o 
 -12   6   2       61.33       40.35     15.67 o 
 -11   6   2      278.29      262.48     26.60 o 
 -10   6   2       26.04       46.33     13.80 o 
  -9   6   2      180.84      203.27     27.72 o 
  -8   6   2      573.97      528.90     31.28 o 
  -7   6   2     2146.82     2157.30     56.57 o 
  -6   6   2        2.46       12.16     17.67 o 
  -5   6   2     1157.88     1070.16     35.44 o 
  -4   6   2       50.58       96.07     10.79 o 
  -3   6   2     2132.91     2395.06     38.79 o 
  -2   6   2       65.46      114.05     15.18 o 
  -1   6   2      867.03      811.77     26.43 o 
   0   6   2      240.25      220.95     15.76 o 
   1   6   2     4047.57     3622.48    143.81 o 
   2   6   2     5395.55     5740.37     73.69 o 
   3   6   2      870.85      760.39     22.84 o 
   4   6   2     6302.00     6739.41    231.48 o 
   5   6   2      829.42      811.54     28.85 o 
   6   6   2      537.41      589.30     40.03 o 
   7   6   2     2815.71     2836.61    290.72 o 
   8   6   2     1076.31     1097.63     39.78 o 
   9   6   2     3003.95     3004.07     81.55 o 
  10   6   2      477.15      610.23    127.07 o 
  11   6   2       21.18       18.04     16.18 o 
  12   6   2      295.50      486.08    188.23 o 
  13   6   2      122.38       92.18     24.94 o 
  14   6   2        0.92      -15.64     22.79 o 
  15   6   2        1.10       -0.63     47.45 o 
 -14   7   2        4.86      -29.30    100.71 o 
 -13   7   2     1674.75     1644.98     64.68 o 
 -12   7   2      265.82      503.03    164.33 o 
 -11   7   2      288.09      291.51     59.05 o 
 -10   7   2       39.93       58.73     21.03 o 
  -9   7   2      741.08      683.52    104.31 o 
  -8   7   2      953.21     1000.00     59.93 o 
  -7   7   2     2836.89     2839.02    173.22 o 
  -6   7   2      269.53      269.70     24.66 o 
  -5   7   2     1038.87     1079.98     30.14 o 
  -4   7   2      720.01      678.35     27.65 o 
  -3   7   2     1684.12     1492.48     30.34 o 
  -2   7   2     5523.40     5669.17    171.84 o 
  -1   7   2       64.97       68.41     15.79 o 
   0   7   2     5010.10     4815.56     82.26 o 
   1   7   2     1815.54     1854.53     51.06 o 
   2   7   2     3883.27     3724.88     75.23 o 
   3   7   2    10257.12    10706.68    122.84 o 
   4   7   2     1951.43     2136.50     92.70 o 
   5   7   2     5890.53     5868.52    104.99 o 
   6   7   2     4161.19     4452.27    125.89 o 
   7   7   2      482.17      484.42    251.01 o 
   8   7   2     1766.47     1836.43    210.51 o 
   9   7   2     1476.87     1563.24    875.80 o 
  10   7   2      843.33      959.83     42.08 o 
  11   7   2       38.02        4.21     15.95 o 
  12   7   2      155.13      156.82     22.81 o 
  13   7   2      190.61      147.00     40.83 o 
  14   7   2       73.62       55.03     69.05 o 
 -14   8   2      282.26      223.70    131.42 o 
 -13   8   2     1340.96     1569.74    270.73 o 
 -12   8   2     1727.14     1672.98     69.66 o 
 -11   8   2      517.02      565.24     66.38 o 
 -10   8   2     3456.92     3427.11     91.06 o 
  -9   8   2      153.32      133.92     23.26 o 
  -8   8   2     5725.29     5547.51    144.51 o 
  -7   8   2     4710.84     4520.87     93.58 o 
  -6   8   2     2183.09     2182.04     61.26 o 
  -5   8   2     5656.08     5765.56    128.83 o 
  -4   8   2       55.93       63.01     15.37 o 
  -3   8   2     7844.22     7771.11    121.81 o 
  -2   8   2     1318.46     1422.94     41.93 o 
  -1   8   2     4077.31     4114.28    210.97 o 
   0   8   2     1755.89     1837.97     55.58 o 
   1   8   2       28.49       23.24     32.41 o 
   2   8   2     3326.76     3273.63     53.04 o 
   3   8   2      607.20      713.65     18.05 o 
   4   8   2     2448.46     2371.41     55.15 o 
   5   8   2      102.26      135.12     25.53 o 
   6   8   2     4168.29     4255.44    177.55 o 
   7   8   2       38.06       19.73     75.80 o 
   8   8   2     6406.37     3222.23   1648.81 o 
   9   8   2     2653.40     2206.24     96.04 o 
  10   8   2     1700.98      530.72    660.61 o 
  11   8   2     1699.84     1532.52    244.00 o 
  12   8   2       27.13       52.95     73.72 o 
  13   8   2     1818.97     1821.17    294.36 o 
  14   8   2      213.37      251.79    107.46 o 
 -13   9   2      608.54      500.46    121.48 o 
 -12   9   2     1373.74     1410.52    157.82 o 
 -11   9   2     3303.51     3082.17    328.10 o 
 -10   9   2      292.79      250.16     65.67 o 
  -9   9   2     7549.91     7372.99    281.90 o 
  -8   9   2     2168.97     2176.88     72.68 o 
  -7   9   2     4953.56     4803.69    103.79 o 
  -6   9   2     5071.80     5139.47    107.73 o 
  -5   9   2      645.40      576.35     67.52 o 
  -4   9   2    10919.54    11496.88    681.17 o 
  -3   9   2     3412.52     3596.27     70.02 o 
  -2   9   2     5863.74     5704.88    135.97 o 
  -1   9   2      418.04      511.73     46.10 o 
   0   9   2     5932.22     5908.00    113.79 o 
   1   9   2     3259.00     3466.44     52.95 o 
   2   9   2     1387.14     1390.58     29.61 o 
   3   9   2     1119.62     1093.83     51.86 o 
   4   9   2      764.10      703.06     59.87 o 
   5   9   2     1740.36     1675.39     45.27 o 
   6   9   2      805.22      844.65     81.51 o 
   7   9   2     3503.99     3059.33    164.57 o 
   8   9   2       12.53       36.86     51.40 o 
   9   9   2     3595.22     3680.75    217.00 o 
  10   9   2     1771.98     1616.62    146.92 o 
  11   9   2      277.70      224.79     92.93 o 
  12   9   2     2903.59     3121.63    227.91 o 
  13   9   2      143.88      172.88    101.75 o 
 -12  10   2     1595.43     1428.69    162.49 o 
 -11  10   2       25.09      126.15    134.98 o 
 -10  10   2     1276.61     1229.86    129.27 o 
  -9  10   2      163.73      276.71     78.39 o 
  -8  10   2     2586.75     2493.22     89.27 o 
  -7  10   2      826.94      747.86     44.18 o 
  -6  10   2     2400.39     2405.83     98.12 o 
  -5  10   2     2395.14     2487.39     57.68 o 
  -4  10   2     1563.25     1585.37     80.12 o 
  -3  10   2    12288.21    12187.31    211.51 o 
  -2  10   2       21.32        5.35     12.37 o 
  -1  10   2    11664.52    11600.65    177.48 o 
   0  10   2     2328.49     2309.51     62.59 o 
   1  10   2     3878.80     4050.97     66.08 o 
   2  10   2     7153.12     7229.99    109.16 o 
   3  10   2     3227.72     3179.13     42.80 o 
   4  10   2     8949.30     8609.84    350.42 o 
   5  10   2      638.20      609.74     33.96 o 
   6  10   2     3585.36     1450.48   1266.72 o 
   7  10   2     3328.00     3552.52    180.66 o 
   8  10   2     1866.54     2037.65    231.02 o 
   9  10   2     3052.61     3064.00    196.24 o 
  10  10   2      148.04      151.07    135.50 o 
  11  10   2     3237.37     3091.52    227.91 o 
  12  10   2       54.69       53.99     78.91 o 
 -10  11   2      199.04      229.98    141.73 o 
  -9  11   2      930.74     1011.82    114.21 o 
  -8  11   2      174.92      138.61     62.82 o 
  -7  11   2     1674.33     1828.95    194.16 o 
  -6  11   2     1269.74     1426.64     54.60 o 
  -5  11   2     1443.66     1409.61     36.03 o 
  -4  11   2     4067.34     3925.11     84.64 o 
  -3  11   2      131.11      127.59     22.33 o 
  -2  11   2     7083.16     7111.02    127.16 o 
  -1  11   2       23.23       59.33     21.36 o 
   0  11   2    10840.87    10613.54    195.41 o 
   1  11   2     5391.01     5301.50     94.19 o 
   2  11   2     1965.73     1880.46     49.05 o 
   3  11   2    10012.84    10170.22    134.37 o 
   4  11   2      602.55      624.95     45.36 o 
   5  11   2     6049.52     5833.29    178.22 o 
   6  11   2     1899.38     1648.62    171.32 o 
   7  11   2     2900.54     2847.00    259.05 o 
   8  11   2     3612.06     3493.86    198.83 o 
   9  11   2      282.31      291.76     85.66 o 
  10  11   2     2402.63     2423.89    190.53 o 
  -9  12   2      619.95      590.79    173.91 o 
  -8  12   2     1399.30     1345.11    127.71 o 
  -7  12   2     1675.48     1766.66    132.90 o 
  -6  12   2     1039.33      841.02    147.44 o 
  -5  12   2     3464.45     3399.35    111.44 o 
  -4  12   2       11.54        2.97     14.56 o 
  -3  12   2     4582.92     4599.48    187.34 o 
  -2  12   2      758.89      771.47     75.95 o 
  -1  12   2     3476.13     3517.28     70.82 o 
   0  12   2     2052.13     2057.51     47.01 o 
   1  12   2      751.92      697.26     49.90 o 
   2  12   2     2970.82     2880.92     76.62 o 
   3  12   2      244.26      240.76     31.06 o 
   4  12   2     3271.11     3305.72     92.43 o 
   5  12   2       83.69       87.36     31.29 o 
   6  12   2     3128.71     3230.13    264.76 o 
   7  12   2      550.90      769.38     98.64 o 
   8  12   2     1004.83     1086.57    120.44 o 
   9  12   2     1107.52     1135.37    221.16 o 
  -7  13   2     1430.14     1302.54    120.96 o 
  -6  13   2     2238.82     2049.07    133.42 o 
  -5  13   2      399.83      489.82     43.52 o 
  -4  13   2     3401.00     3404.44    105.23 o 
  -3  13   2      433.04      392.21     50.37 o 
  -2  13   2     1014.65      980.25    154.45 o 
  -1  13   2      773.12      765.73     35.21 o 
   0  13   2       13.05       30.90     24.82 o 
   1  13   2      952.36      992.52     54.11 o 
   2  13   2        1.34      -37.77     64.89 o 
   3  13   2      666.36      738.23     63.63 o 
   4  13   2      156.02      134.75     40.54 o 
   5  13   2      943.64      923.48     55.18 o 
   6  13   2        1.86       41.53     54.51 o 
   7  13   2     1120.61     1067.37    116.81 o 
  -4  14   2      152.16      144.32     48.80 o 
  -3  14   2      987.40     1035.30     72.32 o 
  -2  14   2      102.41      108.50     56.07 o 
  -1  14   2      621.15      601.69    142.25 o 
   0  14   2      294.55      231.02     77.35 o 
   1  14   2      267.23      217.00     50.36 o 
   2  14   2      329.65      314.69     41.77 o 
   3  14   2      250.43      166.85     56.85 o 
 -16   1   3       36.84       51.86     39.93 o 
 -15   1   3        5.10       26.53     30.07 o 
 -14   1   3      574.06      585.98     48.93 o 
 -13   1   3      660.73      573.09     53.86 o 
 -12   1   3      126.99      126.71     32.90 o 
 -11   1   3     2167.41     1915.31     85.28 o 
 -10   1   3     1906.17     2193.18    100.05 o 
  -9   1   3     2206.34     2157.76    124.46 o 
  -8   1   3    10780.13    11154.82    186.08 o 
  -7   1   3       10.61        9.27     15.20 o 
  -6   1   3    11106.91    11114.04    161.15 o 
  -5   1   3    12133.66    12903.61    178.58 o 
  -4   1   3     1342.36     1570.21     39.19 o 
  -3   1   3    11147.19    10991.54    138.60 o 
  -2   1   3     1758.17     1994.26     35.07 o 
  -1   1   3    15233.08    16096.33    253.00 o 
   0   1   3    27441.15    28846.84    399.36 o 
   1   1   3     2314.58     2479.51     58.66 o 
   2   1   3     3111.44     3146.85     49.73 o 
   3   1   3       43.45       43.37      4.51 o 
   4   1   3     6143.80     6251.72    145.90 o 
   5   1   3     2551.95     2861.88     29.87 o 
   6   1   3     1995.64     2162.42     31.21 o 
   7   1   3        6.60       16.06      9.00 o 
   8   1   3      307.18      436.09     19.48 o 
   9   1   3     4624.84     4671.37     96.83 o 
  10   1   3     4531.26     4817.34    149.38 o 
  11   1   3        0.60        4.96     11.43 o 
  12   1   3     3230.29     3339.88    156.14 o 
  13   1   3      680.73      664.91     30.29 o 
  14   1   3      108.54      137.19     27.89 o 
  15   1   3     1470.49     1350.11     46.29 o 
  16   1   3       98.91       93.60     42.35 o 
 -16   2   3     1030.87     1195.08     68.20 o 
 -15   2   3       36.96       23.80     36.09 o 
 -14   2   3      172.82      184.30     42.79 o 
 -13   2   3       41.16       79.32     36.65 o 
 -12   2   3      907.29      994.22     65.54 o 
 -11   2   3     7731.55     7810.49    377.86 o 
 -10   2   3        8.91        8.12     22.14 o 
  -9   2   3     4923.89     8343.91    218.97 o 
  -8   2   3     1482.07     1693.24    127.45 o 
  -7   2   3     7518.28     7656.49    300.21 o 
  -6   2   3       54.08       25.19     17.46 o 
  -5   2   3    16197.06    16125.34    241.94 o 
  -4   2   3    15399.01    16448.48    234.93 o 
  -3   2   3    34189.73    34224.43    556.55 o 
  -2   2   3    13105.44    13216.35    261.28 o 
  -1   2   3    27578.08    27412.62    694.70 o 
   0   2   3    14547.50    14649.41    304.19 o 
   1   2   3      333.07      352.22     18.53 o 
   2   2   3     1814.78     1523.30     49.53 o 
   3   2   3     7365.84     7739.06     95.61 o 
   4   2   3      457.94      513.67     20.76 o 
   5   2   3     7414.83     7396.31    144.17 o 
   6   2   3      784.81      944.97     27.80 o 
   7   2   3    15691.35    15871.15    194.65 o 
   8   2   3        0.54       -0.12      8.37 o 
   9   2   3     8681.33     8476.88    179.08 o 
  10   2   3     1002.21     1382.31    239.61 o 
  11   2   3     3308.95     3290.16     66.21 o 
  12   2   3     1594.53     1658.13     81.98 o 
  13   2   3      150.64      179.61     18.61 o 
  14   2   3     1887.58     1753.86     64.97 o 
  15   2   3        0.54       24.41     29.97 o 
  16   2   3     1378.15     1389.55     85.85 o 
 -16   3   3        1.82        1.24     33.16 o 
 -15   3   3     2502.45     2333.47     95.99 o 
 -14   3   3     1627.37     1584.85     66.33 o 
 -13   3   3     1105.81     1123.87     68.71 o 
 -12   3   3     3611.86     3884.05    133.55 o 
 -11   3   3     1602.08     1587.86     66.86 o 
 -10   3   3     7074.69     7968.23    851.38 o 
  -9   3   3       41.56       45.82     19.52 o 
  -8   3   3     2357.93     2194.55     48.84 o 
  -7   3   3      190.31      196.36     39.20 o 
  -6   3   3     4822.31     4992.72     75.54 o 
  -5   3   3        7.98       44.81     13.94 o 
  -4   3   3    14117.66    14407.30    608.84 o 
  -3   3   3      650.06      534.27     27.15 o 
  -2   3   3    49386.31    48923.52    797.94 o 
  -1   3   3     6671.47     6394.47    118.05 o 
   0   3   3     3282.16     3428.27     38.35 o 
   1   3   3    56485.45    58014.13   1611.87 o 
   2   3   3     8757.63     9201.06    160.79 o 
   3   3   3    28560.85    27634.18    669.52 o 
   4   3   3    23605.39    22981.85    324.15 o 
   5   3   3     7347.72     7345.00     85.04 o 
   6   3   3    44743.45    44669.25    813.22 o 
   7   3   3      486.99      556.18     43.89 o 
   8   3   3    19140.56    19017.64    351.44 o 
   9   3   3     8223.07     8234.20    218.56 o 
  10   3   3      624.19      561.91     17.41 o 
  11   3   3     1880.78     1847.12     32.29 o 
  12   3   3      330.81      369.25     33.97 o 
  13   3   3     2307.77     2197.31     61.85 o 
  14   3   3       42.82       28.26     33.29 o 
  15   3   3      436.14      374.93     51.23 o 
  16   3   3        0.83        2.97     35.42 o 
 -16   4   3     2658.09     2797.20    100.85 o 
 -15   4   3        1.10        3.03     32.60 o 
 -14   4   3     4947.06     4945.22    148.34 o 
 -13   4   3     1986.66     2128.12     70.57 o 
 -12   4   3     6131.59     6195.30    136.66 o 
 -11   4   3     6595.01     6727.55    152.51 o 
 -10   4   3      325.13      330.94     27.59 o 
  -9   4   3     4718.45     4472.68     80.74 o 
  -8   4   3      214.40      218.64     38.49 o 
  -7   4   3     6911.77     7223.99    266.90 o 
  -6   4   3      467.79      536.03     18.22 o 
  -5   4   3     7221.30     6700.68    100.56 o 
  -4   4   3     2536.25     2443.09     37.25 o 
  -3   4   3     8041.99     7953.50    179.54 o 
  -2   4   3    46949.34    47496.40    785.78 o 
  -1   4   3     9313.26     9120.15    121.99 o 
   0   4   3    48828.04    49853.42   1003.64 o 
   1   4   3      167.06      131.72      8.99 o 
   2   4   3    42068.01    40859.42   1448.94 o 
   3   4   3     2823.00     2497.95     73.25 o 
   4   4   3     8218.49     6920.02    352.69 o 
   5   4   3    36220.21    35556.11    585.03 o 
   6   4   3      229.74      250.96     19.72 o 
   7   4   3    13290.66    13043.58    179.93 o 
   8   4   3      293.72      331.26     34.69 o 
   9   4   3     3211.46     3120.42     58.77 o 
  10   4   3     2605.54     2548.64     65.29 o 
  11   4   3     1184.13     1201.59     51.18 o 
  12   4   3     5537.70     5594.93    123.96 o 
  13   4   3       45.63       47.76     24.57 o 
  14   4   3     2146.50     2315.71     93.79 o 
  15   4   3       42.15       13.51     30.70 o 
  16   4   3     1469.38     1552.70     90.89 o 
 -15   5   3     2720.60     2749.73    127.21 o 
 -14   5   3       76.52       92.97     38.25 o 
 -13   5   3     6163.42     5940.99    112.02 o 
 -12   5   3     1737.79     1852.62     54.48 o 
 -11   5   3     8656.60     8452.29    145.17 o 
 -10   5   3     8243.80     8197.28    144.38 o 
  -9   5   3     3951.79     3747.33    151.81 o 
  -8   5   3    20431.77    19937.98    294.90 o 
  -7   5   3     1512.98     1543.62     45.30 o 
  -6   5   3    22554.23    22142.74    326.52 o 
  -5   5   3    16567.87    16942.91    252.79 o 
  -4   5   3     6240.33     6291.54     82.43 o 
  -3   5   3    63790.04    66678.77   1276.37 o 
  -2   5   3      270.08      375.56     21.21 o 
  -1   5   3    62921.27    67045.20   2420.91 o 
   0   5   3     5494.67     5271.17     77.09 o 
   1   5   3    19837.84    19535.73    312.64 o 
   2   5   3      806.33      718.54     25.84 o 
   3   5   3     5518.82     5455.04     79.88 o 
   4   5   3     7915.28     7934.45    209.16 o 
   5   5   3       46.69       90.12     17.39 o 
   6   5   3     2177.83     2093.11     81.95 o 
   7   5   3     2824.35     2683.60     47.36 o 
   8   5   3     5939.13     5906.88    111.50 o 
   9   5   3      745.26      734.34     27.77 o 
  10   5   3     4645.97     4638.99     94.64 o 
  11   5   3     1542.20     1553.77     50.85 o 
  12   5   3     2612.25     2692.38     75.66 o 
  13   5   3     5691.59     5725.61    160.82 o 
  14   5   3      286.14      254.67     41.01 o 
  15   5   3     5768.88     6176.91    172.39 o 
 -15   6   3       21.22       66.83     41.01 o 
 -14   6   3     2388.50     2482.24     94.50 o 
 -13   6   3      321.18      319.85     38.44 o 
 -12   6   3     5382.43     4989.09    149.33 o 
 -11   6   3     3820.23     3821.06     87.41 o 
 -10   6   3     4095.47     3986.84     78.04 o 
  -9   6   3    13446.87    13456.70    267.66 o 
  -8   6   3      366.76      380.42     35.22 o 
  -7   6   3    15471.05    15121.50    237.85 o 
  -6   6   3     9012.85     8686.10    127.67 o 
  -5   6   3    11150.86    10936.77    195.87 o 
  -4   6   3    15075.86    14672.55    193.37 o 
  -3   6   3     5964.09     6208.39     79.04 o 
  -2   6   3    29207.15    28295.24    550.31 o 
  -1   6   3     3478.03     4000.39     64.71 o 
   0   6   3    18556.34    18114.38    295.31 o 
   1   6   3     8477.11     8227.37    115.78 o 
   2   6   3    11066.75    11222.91    408.57 o 
   3   6   3    13864.56    13340.91    528.34 o 
   4   6   3     2393.12     2415.81     51.87 o 
   5   6   3     4218.42     3916.95     96.79 o 
   6   6   3     2312.87     2422.86    108.50 o 
   7   6   3     6086.91     5750.55    228.68 o 
   8   6   3      243.93      269.12     14.02 o 
   9   6   3     8894.92     8725.13    189.21 o 
  10   6   3      333.92      299.92     20.54 o 
  11   6   3     3823.62     3749.34     76.37 o 
  12   6   3     2864.05     2750.30    102.49 o 
  13   6   3     1325.12     1410.02    133.37 o 
  14   6   3     4675.37     4791.77    243.00 o 
  15   6   3       31.29       53.03     52.87 o 
 -14   7   3      980.97     1074.78     61.33 o 
 -13   7   3     1221.04     1381.70     60.93 o 
 -12   7   3     3362.83     3675.37    114.17 o 
 -11   7   3       45.56       54.35     13.33 o 
 -10   7   3     4657.29     4458.31     91.38 o 
  -9   7   3      911.65      947.25     27.95 o 
  -8   7   3     4258.57     4233.62    100.48 o 
  -7   7   3      487.39      481.93     42.42 o 
  -6   7   3     2679.90     2729.96     75.08 o 
  -5   7   3     2398.93     2502.05     85.27 o 
  -4   7   3     8851.23     8884.88    128.31 o 
  -3   7   3     5640.47     5778.51     87.10 o 
  -2   7   3     9519.80     9439.93    169.01 o 
  -1   7   3     7117.85     7064.72    109.15 o 
   0   7   3     5050.64     5026.92     75.51 o 
   1   7   3    24533.86    24218.23    435.06 o 
   2   7   3      963.33      898.58     42.34 o 
   3   7   3    19448.41    18926.76    337.72 o 
   4   7   3    21255.73    21233.28    405.39 o 
   5   7   3     2595.90     2502.25    187.93 o 
   6   7   3    16188.69    15942.78    398.67 o 
   7   7   3       15.51      -15.57     42.57 o 
   8   7   3    13825.88    13933.37    685.27 o 
   9   7   3     2378.08     1928.11    144.84 o 
  10   7   3     1604.64     1765.44    186.63 o 
  11   7   3     2879.36     3147.25    201.17 o 
  12   7   3      415.82      469.36     42.62 o 
  13   7   3     2623.54     2616.28     94.13 o 
  14   7   3       66.56      137.29     59.18 o 
 -14   8   3     1289.56     1362.54    126.65 o 
 -13   8   3     1367.69     1301.64    109.67 o 
 -12   8   3      450.78      521.60     66.53 o 
 -11   8   3     2418.31     2679.79    154.97 o 
 -10   8   3       49.44       68.64     14.64 o 
  -9   8   3     1135.69      992.55     94.60 o 
  -8   8   3       89.04       95.09     20.07 o 
  -7   8   3     2632.73     2616.57     51.66 o 
  -6   8   3      303.91      298.69     29.66 o 
  -5   8   3     3008.43     2822.96     58.97 o 
  -4   8   3      344.40      425.70     25.78 o 
  -3   8   3     2050.36     2004.79     58.55 o 
  -2   8   3     1070.47     1071.47     46.21 o 
  -1   8   3     3675.06     3756.16     92.68 o 
   0   8   3    11471.98    11482.74    195.43 o 
   1   8   3      300.22      389.97     22.25 o 
   2   8   3    14502.57    14652.60    214.75 o 
   3   8   3     3632.35     3459.89     88.18 o 
   4   8   3     7917.10     7839.75    134.68 o 
   5   8   3    13311.08    13031.46    235.74 o 
   6   8   3      426.69      544.58    119.40 o 
   7   8   3     6845.82     6624.31    265.28 o 
   8   8   3      413.24     1520.06    202.99 o 
   9   8   3     3100.77     2794.05    175.47 o 
  10   8   3     1163.91     1074.11    124.60 o 
  11   8   3     1029.88     1001.43    124.60 o 
  12   8   3     1371.78     1424.02    150.03 o 
  13   8   3        5.44       58.66     81.51 o 
 -13   9   3      344.70      258.14     97.15 o 
 -12   9   3      148.55      243.48     95.52 o 
 -11   9   3      623.52      692.84     65.50 o 
 -10   9   3     2532.04     2840.86    251.01 o 
  -9   9   3      261.33      259.51     85.40 o 
  -8   9   3     3637.71     3770.60    117.07 o 
  -7   9   3      477.56      728.25    425.18 o 
  -6   9   3     4316.09     4365.14    106.80 o 
  -5   9   3     2585.27     2742.63     68.25 o 
  -4   9   3     1639.64     1695.42     41.29 o 
  -3   9   3      654.76      823.43     42.23 o 
  -2   9   3      121.13      101.55     26.38 o 
  -1   9   3     3960.63     3981.18     84.68 o 
   0   9   3      432.98      557.62     46.98 o 
   1   9   3     1824.36     1761.48     49.83 o 
   2   9   3     1578.80     1678.37     47.87 o 
   3   9   3       16.74       15.67     19.07 o 
   4   9   3      833.56      764.94     45.06 o 
   5   9   3       22.39       34.03     20.22 o 
   6   9   3      296.31       73.00     93.71 o 
   7   9   3       30.81        3.63     42.57 o 
   8   9   3     1251.68     1171.71    109.54 o 
   9   9   3        3.10      132.90     68.01 o 
  10   9   3     2468.96     2027.27    170.28 o 
  11   9   3      453.16      339.52     98.12 o 
  12   9   3      785.13     1014.93    148.48 o 
  13   9   3      541.11      544.07    128.75 o 
 -12  10   3      284.28      376.38    106.94 o 
 -11  10   3       66.74      178.59     85.14 o 
 -10  10   3      309.79      251.79     85.66 o 
  -9  10   3     1098.59     1258.26     73.52 o 
  -8  10   3       13.50       40.07     54.77 o 
  -7  10   3     3008.17     2730.06    120.18 o 
  -6  10   3     1189.53     1252.42    147.18 o 
  -5  10   3     2150.88     2085.59     49.97 o 
  -4  10   3     1878.20     1817.63     44.52 o 
  -3  10   3      478.33      470.08     28.87 o 
  -2  10   3      971.35     1052.63     87.48 o 
  -1  10   3       97.88      104.43     21.39 o 
   0  10   3       62.21       40.18     15.96 o 
   1  10   3      349.46      395.35     31.02 o 
   2  10   3        5.91       11.01      9.67 o 
   3  10   3        3.38      -25.17     25.17 o 
   4  10   3     1228.00     1190.42     87.24 o 
   5  10   3      266.55      234.02     38.91 o 
   6  10   3       14.86       -3.04     24.40 o 
   7  10   3       37.58       66.45     95.52 o 
   8  10   3      180.57      180.66     74.76 o 
   9  10   3       90.55       91.89    117.33 o 
  10  10   3        0.83       65.93     73.72 o 
  11  10   3      346.26      346.79    179.62 o 
  12  10   3      155.33       -3.11     68.01 o 
 -10  11   3      215.99      295.39     91.89 o 
  -9  11   3       15.64       61.78    106.94 o 
  -8  11   3      185.03      239.85    115.77 o 
  -7  11   3       17.77       73.20     51.91 o 
  -6  11   3       52.85       10.65     45.17 o 
  -5  11   3        1.29       16.99     18.75 o 
  -4  11   3      114.60      134.55     21.11 o 
  -3  11   3      287.85      288.34     21.26 o 
  -2  11   3        5.69      -16.85     16.85 o 
  -1  11   3       13.43        7.33     19.63 o 
   0  11   3       37.61       44.58     18.43 o 
   1  11   3      267.75      284.73     50.12 o 
   2  11   3      601.40      527.10     58.84 o 
   3  11   3      248.65      172.55     31.43 o 
   4  11   3       17.84      -23.41     23.41 o 
   5  11   3        0.46      -19.13     19.13 o 
   6  11   3       24.08       19.75     20.77 o 
   7  11   3       79.32      -36.34     58.66 o 
   8  11   3       79.44      150.55     69.57 o 
   9  11   3       72.05      120.44     74.24 o 
  10  11   3       13.97      -50.36     71.64 o 
  -9  12   3      529.82      761.07    112.65 o 
  -8  12   3      239.65      299.03     83.06 o 
  -7  12   3     1931.53     2038.69    219.60 o 
  -6  12   3      206.93      167.17     57.63 o 
  -5  12   3      908.96      853.47     50.77 o 
  -4  12   3     1425.40     1376.62     64.11 o 
  -3  12   3        0.67       -0.02     17.03 o 
  -2  12   3     1097.13     1112.77     40.37 o 
  -1  12   3      814.24      953.20     79.74 o 
   0  12   3       71.89       97.69     22.91 o 
   1  12   3     1070.68     1056.01     39.56 o 
   2  12   3      252.32      189.38     36.07 o 
   3  12   3       62.37       31.95     37.99 o 
   4  12   3       98.85       98.84     35.33 o 
   5  12   3        4.66       12.91     34.98 o 
   6  12   3       24.50       28.55     52.95 o 
   7  12   3       68.91       12.07     39.90 o 
   8  12   3       22.37       21.29     58.66 o 
   9  12   3      130.74      118.37     75.80 o 
  -7  13   3       17.77      127.71     65.93 o 
  -6  13   3      541.05      557.04    137.57 o 
  -5  13   3       94.27       49.90     44.13 o 
  -4  13   3      559.82      690.15     75.28 o 
  -3  13   3      415.95      441.69     87.74 o 
  -2  13   3      275.27      281.57     33.34 o 
  -1  13   3      950.75     1049.64     62.18 o 
   0  13   3        1.48       -3.57     24.28 o 
   1  13   3      587.38      552.04     84.62 o 
   2  13   3      149.32      124.83     37.45 o 
   3  13   3      494.65      489.09     38.94 o 
   4  13   3      779.39      786.54     54.33 o 
   5  13   3      148.66      208.70     63.86 o 
   6  13   3     1298.02     1327.98    197.28 o 
   7  13   3       19.03       69.05     64.37 o 
  -3  14   3      646.93      432.97    116.81 o 
  -2  14   3      512.08      490.59     75.80 o 
  -1  14   3     1044.73     1165.48    107.46 o 
   0  14   3     2540.07     2569.67     98.13 o 
   1  14   3        6.96       12.01     40.87 o 
   2  14   3     2019.59     2015.33    182.74 o 
   3  14   3      664.08      842.93     68.95 o 
 -16   0   4     2180.39     2300.07    134.47 o 
 -15   0   4     6651.81     6660.96    273.37 o 
 -14   0   4       65.12       97.82     46.19 o 
 -13   0   4     5431.20     5688.27    265.75 o 
 -12   0   4     2237.51     2479.22    101.77 o 
 -11   0   4     7426.57     7122.74    228.53 o 
 -10   0   4     4338.20     4436.62    171.32 o 
  -9   0   4     3153.17     2835.62     87.34 o 
  -8   0   4     5899.62     6189.10    141.86 o 
  -7   0   4      152.50      215.76     38.42 o 
  -6   0   4     8923.88     8863.54    172.65 o 
  -5   0   4     1721.04     2269.79    342.38 o 
  -4   0   4     1334.14     1400.80     39.80 o 
  -3   0   4     2048.93     2003.97     92.41 o 
  -2   0   4      114.95      247.66     17.43 o 
  -1   0   4      182.39      155.42     20.77 o 
   1   0   4    70722.64    75350.48   3064.00 o 
   2   0   4     8726.37     9214.17    185.08 o 
   3   0   4    13673.12    14198.99    610.52 o 
   4   0   4    13610.60    13317.77    231.97 o 
   5   0   4    66686.31    69778.80   2113.79 o 
   6   0   4    45909.97    46701.37   1218.92 o 
   7   0   4     3095.34     3364.60     75.80 o 
   8   0   4    20204.57    19514.42    431.21 o 
   9   0   4     1134.07     1184.36     42.57 o 
  10   0   4    12161.30    12205.74    255.71 o 
  11   0   4    11467.69    11522.70    275.85 o 
  12   0   4     1964.13     1971.36     61.47 o 
  13   0   4     8605.10     8729.52    230.72 o 
  14   0   4      619.78      556.44     41.31 o 
  15   0   4     2564.54     2426.99    132.64 o 
  16   0   4        1.38      -22.88     51.14 o 
 -16   1   4     2847.26     2981.22    106.12 o 
 -15   1   4      450.69      426.99     49.79 o 
 -14   1   4     3986.13     3998.07    126.99 o 
 -13   1   4       24.11       40.87     26.50 o 
 -12   1   4     8460.22     8247.99    192.51 o 
 -11   1   4     1198.00     1187.95     61.71 o 
 -10   1   4     4494.09     4355.98    148.89 o 
  -9   1   4     6364.41     6298.22    110.34 o 
  -8   1   4     3605.77     3608.30     76.19 o 
  -7   1   4    13614.57    13072.11    198.09 o 
  -6   1   4     5156.80     6020.21    136.23 o 
  -5   1   4    34766.16    35153.40    604.03 o 
  -4   1   4    12481.98    12441.69    189.48 o 
  -3   1   4    11208.32    10983.72    141.89 o 
  -2   1   4     9650.50     9270.22    108.71 o 
  -1   1   4      769.04      699.49     26.11 o 
   0   1   4    33819.21    33979.79    564.42 o 
   1   1   4       62.12      213.19     44.39 o 
   2   1   4    15955.85    15872.72    228.78 o 
   3   1   4     2224.75     2153.51     37.54 o 
   4   1   4    17344.51    17341.32    278.08 o 
   5   1   4    27398.11    27442.53    480.99 o 
   6   1   4     9437.84     9156.82    108.41 o 
   7   1   4    18608.45    17607.79    249.23 o 
   8   1   4     1097.52     1196.25     28.41 o 
   9   1   4    12464.85    12258.91    167.01 o 
  10   1   4      489.88      495.03     27.46 o 
  11   1   4    12347.62    12185.91    205.84 o 
  12   1   4     5423.18     5085.65     89.76 o 
  13   1   4     1878.61     1805.52     45.61 o 
  14   1   4     2888.93     2895.97     78.19 o 
  15   1   4      328.27      330.16     26.98 o 
  16   1   4     2062.49     1973.50     92.85 o 
 -16   2   4      297.09      312.20     60.13 o 
 -15   2   4      677.11      642.56     56.92 o 
 -14   2   4     1116.69     1215.92     74.03 o 
 -13   2   4     1795.66     1811.45     69.73 o 
 -12   2   4      357.21      415.29     37.64 o 
 -11   2   4     6710.48     6381.35    153.19 o 
 -10   2   4      319.56      222.59     37.17 o 
  -9   2   4    23728.36    23500.31    437.64 o 
  -8   2   4     9667.27     9621.83    158.67 o 
  -7   2   4    10816.57    10701.77    190.48 o 
  -6   2   4    40667.61    39261.24    715.91 o 
  -5   2   4     1367.53     1550.47     38.53 o 
  -4   2   4    84616.78    89113.24   2086.90 o 
  -3   2   4    40076.13    38856.45    668.72 o 
  -2   2   4    31198.04    30393.66    478.04 o 
  -1   2   4      414.28      344.68     13.27 o 
   0   2   4     1836.23     1678.52     19.27 o 
   1   2   4    25526.43    25820.51    424.47 o 
   2   2   4     4301.78     4180.32    262.43 o 
   3   2   4     5955.20     6072.77    190.72 o 
   4   2   4    21565.81    21179.74    336.54 o 
   5   2   4     5448.89     5377.57     87.46 o 
   6   2   4     6118.94     6335.22    147.41 o 
   7   2   4      490.73      389.76     24.88 o 
   8   2   4     1236.68     1279.45     24.28 o 
   9   2   4     2220.67     2290.64    101.32 o 
  10   2   4     3821.80     3903.55     59.16 o 
  11   2   4       92.44       70.75     21.40 o 
  12   2   4    10413.52    10241.04    159.95 o 
  13   2   4     1156.90     1225.81     39.80 o 
  14   2   4     2201.38     2128.58     65.62 o 
  15   2   4     3053.53     3094.32     98.63 o 
  16   2   4      348.90      316.79     43.69 o 
 -16   3   4      951.47     1137.69     91.70 o 
 -15   3   4      149.24      123.67     39.56 o 
 -14   3   4     1196.24     1206.88     61.17 o 
 -13   3   4        6.50       11.81     28.96 o 
 -12   3   4     1405.54     1351.05     58.89 o 
 -11   3   4      976.52      826.19     56.59 o 
 -10   3   4    10878.95    10678.48    205.87 o 
  -9   3   4     2209.25     2085.73     64.98 o 
  -8   3   4     4014.84     3810.51    105.63 o 
  -7   3   4    14385.02    14987.17    258.22 o 
  -6   3   4      331.03      358.99     22.00 o 
  -5   3   4    16416.22    16508.77    343.09 o 
  -4   3   4      559.92      541.06     25.48 o 
  -3   3   4    30729.59    30217.44    564.71 o 
  -2   3   4    28631.83    28935.05    507.72 o 
  -1   3   4     1806.95     1997.94     32.00 o 
   0   3   4    37922.69    37203.77    624.26 o 
   1   3   4     1576.01     1691.07     32.36 o 
   2   3   4    17017.72    17403.68    379.39 o 
   3   3   4     1192.03     1265.78     51.25 o 
   4   3   4     3724.99     3153.25     42.06 o 
   5   3   4     4555.47     4647.36     77.47 o 
   6   3   4     4436.09     4508.41    201.81 o 
   7   3   4     4839.57     4547.99    422.83 o 
   8   3   4     2437.05     2793.72    249.70 o 
   9   3   4     5279.77     5550.42    461.66 o 
  10   3   4      178.64      227.62     23.30 o 
  11   3   4     1482.64     1622.10     66.61 o 
  12   3   4       90.29      125.98     16.24 o 
  13   3   4     1059.40      890.61     89.02 o 
  14   3   4     1054.00     1261.87     60.14 o 
  15   3   4      189.57      136.10     47.04 o 
  16   3   4     1144.36     1199.78     76.96 o 
 -16   4   4      487.98      488.38     87.58 o 
 -15   4   4     1319.84     1673.90    141.37 o 
 -14   4   4        1.55      -29.98     29.98 o 
 -13   4   4     1928.84     1964.86     94.25 o 
 -12   4   4      858.93      908.67     98.30 o 
 -11   4   4     1174.96     1331.75     52.03 o 
 -10   4   4     1263.20     1296.38     64.26 o 
  -9   4   4       21.06       23.12     20.74 o 
  -8   4   4      128.54      160.52     16.19 o 
  -7   4   4     4081.05     3762.15     54.18 o 
  -6   4   4      186.22      270.08     15.55 o 
  -5   4   4      766.43      857.96     22.45 o 
  -4   4   4       37.79      117.10     26.31 o 
  -3   4   4      174.18      186.52     13.05 o 
  -2   4   4       14.65       38.57     10.16 o 
  -1   4   4     1324.09     1296.40     24.88 o 
   0   4   4     4155.35     4169.79    105.35 o 
   1   4   4     4309.31     3971.44     88.49 o 
   2   4   4    12779.85    12846.58    278.66 o 
   3   4   4    14007.11    14562.58    410.13 o 
   4   4   4       14.03       12.74      4.65 o 
   5   4   4    14368.47    13754.89    270.52 o 
   6   4   4     8706.58     8579.78    308.39 o 
   7   4   4      489.33      520.98     62.96 o 
   8   4   4    12445.83    12515.46    249.26 o 
   9   4   4       40.80       23.01     14.84 o 
  10   4   4     2745.39     2838.76     80.87 o 
  11   4   4     1660.87     2062.87    252.51 o 
  12   4   4      122.44      158.32     43.12 o 
  13   4   4      239.55      267.90     36.37 o 
  14   4   4       69.71       85.26     38.68 o 
  15   4   4      132.61      136.67     50.51 o 
  16   4   4      180.89      176.05     42.39 o 
 -15   5   4       13.43        5.22     29.52 o 
 -14   5   4      150.59      112.82     31.95 o 
 -13   5   4      207.43      192.35     29.17 o 
 -12   5   4        1.35       14.70     17.74 o 
 -11   5   4     2275.56     2410.33    133.96 o 
 -10   5   4      277.28      224.10     24.98 o 
  -9   5   4     1538.11     1684.80     37.75 o 
  -8   5   4      898.43      915.83     44.25 o 
  -7   5   4      125.15      152.10     17.78 o 
  -6   5   4      120.22      107.67     30.37 o 
  -5   5   4     1587.28     1553.00     57.93 o 
  -4   5   4     4109.46     4126.69     67.99 o 
  -3   5   4       12.91       14.29     14.88 o 
  -2   5   4       82.09      240.05     30.95 o 
  -1   5   4        4.12      -16.11     17.83 o 
   0   5   4      376.70      415.38     14.91 o 
   1   5   4       28.34       -8.33     11.87 o 
   2   5   4      336.03      396.70     34.26 o 
   3   5   4     1627.69     1742.59     44.65 o 
   4   5   4     1707.87     1432.13     36.66 o 
   5   5   4     3174.58     3606.34    131.41 o 
   6   5   4      633.77      518.16     35.25 o 
   7   5   4     3399.55     3466.38     83.22 o 
   8   5   4      224.39      311.32     96.75 o 
   9   5   4      115.59       99.97     28.03 o 
  10   5   4     3189.25     3510.26    143.85 o 
  11   5   4      181.68      193.92     29.01 o 
  12   5   4      390.60      401.55     48.15 o 
  13   5   4        0.47        2.68     55.82 o 
  14   5   4       28.59      -18.46     71.55 o 
  15   5   4      111.38       94.94     39.15 o 
 -15   6   4      430.29      390.83     49.77 o 
 -14   6   4      203.92      131.51     38.43 o 
 -13   6   4      530.61      500.81     47.56 o 
 -12   6   4     1133.14     1061.08     49.77 o 
 -11   6   4      208.92      175.56     34.55 o 
 -10   6   4      527.31      530.68     41.49 o 
  -9   6   4       32.72       50.05     20.35 o 
  -8   6   4     1364.36     1287.87     38.77 o 
  -7   6   4       96.95       79.43     21.61 o 
  -6   6   4      454.99      512.51     23.57 o 
  -5   6   4      600.03      693.71     29.44 o 
  -4   6   4      375.62      387.13     34.62 o 
  -3   6   4      315.64      432.72     16.98 o 
  -2   6   4     2222.90     2256.80     78.45 o 
  -1   6   4     1080.38     1108.56     50.21 o 
   0   6   4     8353.78     7780.77    122.95 o 
   1   6   4     3324.29     3281.81    117.05 o 
   2   6   4      841.35      834.65     35.56 o 
   3   6   4     7383.70     7510.48    327.93 o 
   4   6   4     2745.02     2801.94     65.86 o 
   5   6   4     4390.80     4249.71     63.62 o 
   6   6   4     1585.37     1451.01    144.32 o 
   7   6   4      261.30      257.20     38.91 o 
   8   6   4     1919.44     1773.06    102.99 o 
   9   6   4        3.41       22.79     43.35 o 
  10   6   4      721.90      759.12     35.35 o 
  11   6   4      638.71     1503.43    700.59 o 
  12   6   4      797.21     1074.28    186.52 o 
  13   6   4      204.39      159.54     39.01 o 
  14   6   4      110.98      144.19     40.97 o 
  15   6   4       86.83      117.09     72.42 o 
 -14   7   4     1554.76     1683.54    133.45 o 
 -13   7   4      346.82      282.36     40.38 o 
 -12   7   4      773.18      686.66     63.54 o 
 -11   7   4     1361.68     1235.50     56.20 o 
 -10   7   4      107.37      152.80     29.78 o 
  -9   7   4      146.30      216.26     48.28 o 
  -8   7   4     1257.69     1238.99    122.29 o 
  -7   7   4     3095.21     2983.75    182.00 o 
  -6   7   4       37.38       61.47     20.85 o 
  -5   7   4      719.34      631.72     23.85 o 
  -4   7   4      466.27      512.60     21.24 o 
  -3   7   4     1351.60     1590.50     93.85 o 
  -2   7   4       58.38       67.74     18.12 o 
  -1   7   4     5888.45     6008.10    100.34 o 
   0   7   4      315.76      359.50     17.36 o 
   1   7   4     2236.00     2168.60     41.51 o 
   2   7   4     5333.44     5908.49    394.77 o 
   3   7   4      104.87      179.89     46.93 o 
   4   7   4     5885.69     5538.15    101.96 o 
   5   7   4     3310.98     3220.43    226.17 o 
   6   7   4     2321.65     2308.64     90.28 o 
   7   7   4     3011.65     2766.53    150.55 o 
   8   7   4      296.57      585.08     93.97 o 
   9   7   4     2654.30     2949.27    280.86 o 
  10   7   4      721.13      751.18     77.87 o 
  11   7   4     1022.78     1147.04     74.08 o 
  12   7   4      900.11      943.28     86.26 o 
  13   7   4        1.20      -44.95     51.24 o 
  14   7   4      583.15      649.11     87.22 o 
 -13   8   4     1174.49     1301.54    128.23 o 
 -12   8   4      203.82      553.62    263.73 o 
 -11   8   4     2382.33     2039.03    155.98 o 
 -10   8   4       27.48       68.95     21.56 o 
  -9   8   4     3079.76     3236.52    409.36 o 
  -8   8   4     5650.20     5481.56    273.73 o 
  -7   8   4       26.29       12.60     13.91 o 
  -6   8   4     4724.04     4783.12     91.60 o 
  -5   8   4      227.67      255.72     43.02 o 
  -4   8   4     7547.05     7445.00    203.61 o 
  -3   8   4     5374.87     5338.82     95.73 o 
  -2   8   4      798.11      874.56     36.05 o 
  -1   8   4     6026.23     5875.22    112.76 o 
   0   8   4       28.60       38.66     12.38 o 
   1   8   4     5597.09     5664.99     83.81 o 
   2   8   4     1854.58     1992.39    122.21 o 
   3   8   4     4011.27     4016.85     88.06 o 
   4   8   4     4446.90     4454.49    409.24 o 
   5   8   4      477.13      457.47     19.75 o 
   6   8   4      333.62      310.93     46.84 o 
   7   8   4     2576.60     2537.58    161.97 o 
   8   8   4     2128.24     1904.75    142.25 o 
   9   8   4      343.02      917.74    137.57 o 
  10   8   4     2268.89     1982.10    157.30 o 
  11   8   4        1.00       -5.21     42.77 o 
  12   8   4      904.52      913.70    130.31 o 
  13   8   4      491.38      686.48    207.92 o 
 -13   9   4       54.70       68.20     62.01 o 
 -12   9   4     1471.05     1556.92    160.94 o 
 -11   9   4       51.53       17.56     52.69 o 
 -10   9   4     3360.02     2989.46    247.98 o 
  -9   9   4      356.78      411.26     71.97 o 
  -8   9   4     4194.79     4081.12     95.95 o 
  -7   9   4     7513.80     7280.37    152.57 o 
  -6   9   4      853.06      764.68     37.88 o 
  -5   9   4     8025.29     7847.62    150.05 o 
  -4   9   4      863.57      925.48     36.80 o 
  -3   9   4     4911.44     4740.26     93.21 o 
  -2   9   4     8603.36     8645.47    154.84 o 
  -1   9   4     2567.91     2817.82    251.68 o 
   0   9   4     4613.09     4689.84     91.34 o 
   1   9   4       13.55       13.60      9.34 o 
   2   9   4     5325.75     5681.51    299.05 o 
   3   9   4     1134.78     1127.18     39.18 o 
   4   9   4     2994.09     2758.86     60.12 o 
   5   9   4     1616.90     1482.21    101.33 o 
   6   9   4      894.69      969.99     25.32 o 
   7   9   4      660.18      671.78     83.58 o 
   8   9   4     1026.63     1028.43    105.39 o 
   9   9   4     1704.05     1652.44    136.02 o 
  10   9   4        7.36        9.93     52.55 o 
  11   9   4     2075.13     1889.69    173.39 o 
  12   9   4      364.05      247.11    170.80 o 
  13   9   4     1548.71     1231.93    170.80 o 
 -12  10   4      361.27      294.81     79.16 o 
 -11  10   4     1686.01     1220.51    231.02 o 
 -10  10   4     1332.51     1352.90    133.42 o 
  -9  10   4      267.32      184.07     73.72 o 
  -8  10   4     2424.40     2257.09     68.29 o 
  -7  10   4      203.07      170.08     43.49 o 
  -6  10   4     4994.78     4630.52    138.87 o 
  -5  10   4      312.43       50.30    101.49 o 
  -4  10   4     3312.37     3372.54     69.94 o 
  -3  10   4     2622.19     2525.59     63.15 o 
  -2  10   4     4558.01     4517.15    105.55 o 
  -1  10   4     1587.38     1662.42     87.39 o 
   0  10   4     4159.76     4182.73     74.42 o 
   1  10   4     8752.71     8149.98    339.37 o 
   2  10   4      136.83      122.25     13.93 o 
   3  10   4     5798.37     5431.45    136.34 o 
   4  10   4       17.42       13.61     29.83 o 
   5  10   4     6557.05     6224.31    119.93 o 
   6  10   4     5289.73     4949.90    134.88 o 
   7  10   4      452.32      616.23     86.18 o 
   8  10   4     6175.49     5936.44    416.36 o 
   9  10   4        0.79       33.74     60.74 o 
  10  10   4     4417.31     4661.42    409.09 o 
  11  10   4      938.92      788.58    131.34 o 
 -10  11   4      905.81     1490.47    235.69 o 
  -9  11   4     2023.27     2194.43    159.38 o 
  -8  11   4       78.71      -16.09     49.84 o 
  -7  11   4     1930.83     1855.23     78.44 o 
  -6  11   4        0.40       11.64     30.76 o 
  -5  11   4     1694.26     1707.98     60.68 o 
  -4  11   4      209.77      211.42     25.48 o 
  -3  11   4     3318.95     3341.16     71.23 o 
  -2  11   4      712.20      773.02     73.66 o 
  -1  11   4     3316.28     3240.01     67.34 o 
   0  11   4     2234.56     2242.23     50.80 o 
   1  11   4     2205.66     2093.64     52.88 o 
   2  11   4     7620.84     7533.14    186.30 o 
   3  11   4       63.20       25.87     22.72 o 
   4  11   4    10685.25    10128.75    238.50 o 
   5  11   4     2557.00     2618.95    151.09 o 
   6  11   4     2335.66     2127.39    181.70 o 
   7  11   4     5876.33     5889.53    253.58 o 
   8  11   4       13.42        1.39     40.25 o 
   9  11   4     4535.19     4551.36    394.55 o 
  10  11   4      299.30      153.15     84.62 o 
  -9  12   4     1214.48     1470.74    228.94 o 
  -8  12   4     2626.85     2443.10    167.68 o 
  -7  12   4      120.39      103.83     60.22 o 
  -6  12   4     3950.10     3658.94    178.07 o 
  -5  12   4        2.14        4.65     22.55 o 
  -4  12   4     3973.15     3849.69     90.08 o 
  -3  12   4     1955.64     1955.78     75.83 o 
  -2  12   4     1943.09     1882.29     49.09 o 
  -1  12   4     3943.75     3871.44     78.49 o 
   0  12   4      333.54      281.04     23.92 o 
   1  12   4     3971.01     3803.31     96.26 o 
   2  12   4      776.50      894.98     51.19 o 
   3  12   4     2278.75     2274.17     68.76 o 
   4  12   4      529.84      550.75     45.50 o 
   5  12   4     1854.74     1717.71    132.73 o 
   6  12   4      988.87     1453.61    194.68 o 
   7  12   4      800.51      773.22     79.90 o 
   8  12   4     2527.42     2457.64    178.07 o 
   9  12   4        1.64      -11.42     61.78 o 
  -7  13   4     2131.04     2280.09    237.25 o 
  -6  13   4      155.55      175.47     61.78 o 
  -5  13   4     4119.42     4123.06    184.30 o 
  -4  13   4      715.34      717.59    105.91 o 
  -3  13   4     1569.27     1663.13    109.77 o 
  -2  13   4     2941.44     2799.04     84.97 o 
  -1  13   4       66.19       75.42     30.54 o 
   0  13   4     2593.15     2385.06    112.05 o 
   1  13   4      294.66      224.78     41.48 o 
   2  13   4      975.06      838.42     77.87 o 
   3  13   4      284.52      297.99     61.78 o 
   4  13   4      954.74     1029.10     70.21 o 
   5  13   4      317.34      171.84    109.54 o 
   6  13   4      139.99      131.86     67.49 o 
  -3  14   4      193.95      174.95     58.14 o 
  -2  14   4      520.17      489.04     77.87 o 
  -1  14   4     1220.63     1219.99    114.21 o 
   0  14   4       75.58       93.54     48.18 o 
   1  14   4      603.57      536.93     55.89 o 
   2  14   4        7.78       27.70     44.13 o 
   3  14   4      620.29      586.88     59.02 o 
 -16   1   5       38.41        7.99     36.43 o 
 -15   1   5       79.05      123.23     41.94 o 
 -14   1   5        2.96        9.16     28.47 o 
 -13   1   5        0.87       22.77     29.00 o 
 -12   1   5      791.37      693.49     52.15 o 
 -11   1   5     2351.27     2349.60     96.80 o 
 -10   1   5       88.87       84.27     26.51 o 
  -9   1   5     2186.02     2084.86     59.80 o 
  -8   1   5     1974.45     1879.17     96.55 o 
  -7   1   5     8976.79     9074.68    139.85 o 
  -6   1   5       51.73      118.31     17.21 o 
  -5   1   5     3981.34     3900.19    101.65 o 
  -4   1   5    21372.83    20817.34    361.47 o 
  -3   1   5     4017.78     4469.58     62.05 o 
  -2   1   5     3363.89     3504.72     44.38 o 
  -1   1   5      211.64      370.83     34.35 o 
   0   1   5     2753.75     3122.90    137.12 o 
   1   1   5   100127.68   108316.66   3741.23 o 
   2   1   5     1338.25     2062.29    107.74 o 
   3   1   5      451.65      474.22     18.53 o 
   4   1   5       46.44       47.68     11.14 o 
   5   1   5       41.00       38.00     11.02 o 
   6   1   5      133.91      128.17     12.05 o 
   7   1   5      174.00      126.74      9.86 o 
   8   1   5     1054.27     1066.22     26.16 o 
   9   1   5      113.16      139.46     15.22 o 
  10   1   5     1599.14     1734.54     37.15 o 
  11   1   5     3446.54     3750.61    153.27 o 
  12   1   5      141.89      121.51     17.58 o 
  13   1   5      686.42      807.69     36.38 o 
  14   1   5      333.28      333.77     27.05 o 
  15   1   5       18.18       65.50     28.46 o 
  16   1   5      504.21      529.42     52.90 o 
 -16   2   5      316.02      314.13     48.80 o 
 -15   2   5      331.66      494.99     54.87 o 
 -14   2   5     1000.24     1016.46     69.12 o 
 -13   2   5        7.48       46.73     31.91 o 
 -12   2   5     1019.96     1149.15     69.81 o 
 -11   2   5        7.64       14.87     26.41 o 
 -10   2   5    11189.09    10908.08    220.89 o 
  -9   2   5        3.80      -25.23     27.18 o 
  -8   2   5     4654.21     4413.02    101.06 o 
  -7   2   5     7216.86     6753.23    132.78 o 
  -6   2   5     9668.54     9204.33    143.08 o 
  -5   2   5     4374.76     4762.75     94.49 o 
  -4   2   5     1054.27     1076.17     44.43 o 
  -3   2   5    23078.11    23147.99    344.84 o 
  -2   2   5     1509.22     1432.93     25.45 o 
  -1   2   5    19759.54    20144.66   1650.62 o 
   0   2   5     4825.90     4650.64     50.84 o 
   1   2   5    23888.03    25778.08    436.76 o 
   2   2   5       49.57      115.68     28.03 o 
   3   2   5      262.66      420.72     19.75 o 
   4   2   5      473.64      453.98      9.74 o 
   5   2   5        2.71       15.98     13.73 o 
   6   2   5     8506.35     8823.52    323.14 o 
   7   2   5      740.79      747.71     26.53 o 
   8   2   5     2283.35     2451.11     41.05 o 
   9   2   5     1600.04     1606.34     45.26 o 
  10   2   5      415.93      455.80     24.13 o 
  11   2   5     2511.85     2581.24     52.93 o 
  12   2   5      234.85      302.99     97.60 o 
  13   2   5     1620.15     1588.63     35.00 o 
  14   2   5       57.89       42.38     19.63 o 
  15   2   5     1205.14     1087.53     78.05 o 
  16   2   5      329.89      311.91     47.51 o 
 -16   3   5     2858.47     2971.95    108.79 o 
 -15   3   5     1387.84     1261.54     87.95 o 
 -14   3   5     1488.50     1518.52     73.92 o 
 -13   3   5     5184.78     5466.29    160.66 o 
 -12   3   5       20.85       -6.00     29.53 o 
 -11   3   5    15616.04    15230.08    321.76 o 
 -10   3   5     3902.40     4101.65    234.84 o 
  -9   3   5      452.70      381.58     46.68 o 
  -8   3   5    10962.44    10985.43    345.75 o 
  -7   3   5       15.79        6.25     18.21 o 
  -6   3   5     6643.90     6704.05    122.34 o 
  -5   3   5     1683.43     1768.42     35.50 o 
  -4   3   5      471.64      274.20     16.86 o 
  -3   3   5     4554.40     4426.87     57.60 o 
  -2   3   5    13513.12    13193.91    705.96 o 
  -1   3   5       86.12      203.82     11.68 o 
   0   3   5    11097.39    10458.53    145.52 o 
   1   3   5      845.40      777.30     20.22 o 
   2   3   5     8261.88     8061.11    233.88 o 
   3   3   5    28833.39    27437.70    478.99 o 
   4   3   5     4082.24     3864.22    130.02 o 
   5   3   5    51991.59    54188.77   1255.17 o 
   6   3   5       14.74       37.72     29.94 o 
   7   3   5    37749.47    38476.30   1056.07 o 
   8   3   5    12268.32    12106.68    237.06 o 
   9   3   5     4300.58     4391.73     86.49 o 
  10   3   5    10163.25    10127.54    206.08 o 
  11   3   5      102.82       89.94     27.50 o 
  12   3   5     4009.30     3992.42    125.71 o 
  13   3   5     1491.37     1555.63     62.30 o 
  14   3   5     1598.87     1625.86     83.22 o 
  15   3   5     1245.22     1363.71     65.88 o 
  16   3   5      126.60      146.92     48.82 o 
 -16   4   5      323.55      321.89     48.10 o 
 -15   4   5     2546.97     2570.05    119.82 o 
 -14   4   5     2743.47     2735.08    115.34 o 
 -13   4   5     1456.58     1520.05     77.70 o 
 -12   4   5     6398.72     6245.22    144.37 o 
 -11   4   5       30.16      -11.31     31.42 o 
 -10   4   5     5985.84     5819.41    123.82 o 
  -9   4   5     1809.39     1924.02     57.55 o 
  -8   4   5     2005.65     2094.35    139.78 o 
  -7   4   5     6053.82     5874.73     80.61 o 
  -6   4   5     2057.81     2077.09     38.36 o 
  -5   4   5    17552.57    17729.48    245.54 o 
  -4   4   5       42.20       57.41     13.39 o 
  -3   4   5    46057.82    48015.22   1494.34 o 
  -2   4   5      110.04      165.35     12.34 o 
  -1   4   5    26143.67    27086.64    416.58 o 
   0   4   5    11336.05    11488.94    258.22 o 
   1   4   5     6744.15     6146.31     91.01 o 
   2   4   5    18301.87    16704.99    370.22 o 
   3   4   5     8300.47     8535.47    167.72 o 
   4   4   5    37739.29    39903.60   2400.01 o 
   5   4   5     1054.87      960.19     40.56 o 
   6   4   5    30265.98    30073.76    585.98 o 
   7   4   5     6227.20     6422.65    233.40 o 
   8   4   5    11442.03    12071.19    504.75 o 
   9   4   5     9502.28     9302.07    170.15 o 
  10   4   5        9.98       13.30     21.12 o 
  11   4   5     8698.28     9028.11    242.08 o 
  12   4   5       29.88       26.90     26.47 o 
  13   4   5     4784.36     4968.61    123.99 o 
  14   4   5     1457.14     1607.16     80.36 o 
  15   4   5     1065.73     1075.10     62.85 o 
 -15   5   5      723.81      827.32     72.63 o 
 -14   5   5     1018.09      990.47     48.62 o 
 -13   5   5      942.09      833.76     41.52 o 
 -12   5   5     1571.46     1518.29     76.40 o 
 -11   5   5     3567.20     3488.59     68.54 o 
 -10   5   5      399.91      390.94     24.39 o 
  -9   5   5     8349.18     8205.53    133.81 o 
  -8   5   5      826.56      842.83     28.14 o 
  -7   5   5     9492.37     9425.11    144.87 o 
  -6   5   5    14679.28    14771.83    224.08 o 
  -5   5   5     4032.41     4051.60     62.70 o 
  -4   5   5    59450.26    59290.62   1263.34 o 
  -3   5   5     1242.39     1180.56     26.96 o 
  -2   5   5    60987.72    63583.58   1354.51 o 
  -1   5   5    30244.48    30070.05    493.24 o 
   0   5   5    23685.50    24418.05    368.65 o 
   1   5   5    50091.52    48905.65   2444.97 o 
   2   5   5        7.80       30.37     23.21 o 
   3   5   5    12095.91    11397.89    234.88 o 
   4   5   5     1526.03     1548.61     84.19 o 
   5   5   5     6056.06     5822.10    171.06 o 
   6   5   5     4389.62     3708.53    177.24 o 
   7   5   5     4717.79     4830.08     90.81 o 
   8   5   5     1791.54     1705.44    108.18 o 
   9   5   5      285.60      334.98     36.35 o 
  10   5   5     3482.66     3777.75    256.00 o 
  11   5   5      614.65      632.95     91.31 o 
  12   5   5     6953.56     7020.13    177.44 o 
  13   5   5        6.38      -12.15     25.80 o 
  14   5   5     4486.16     4527.72    126.39 o 
  15   5   5      948.59      970.13     84.35 o 
 -15   6   5     1252.81     1223.33     66.73 o 
 -14   6   5      826.81      727.08     65.15 o 
 -13   6   5      400.32      399.47     39.16 o 
 -12   6   5     2085.05     2002.93     57.50 o 
 -11   6   5      362.08      338.91     31.36 o 
 -10   6   5     5204.32     5299.85    140.11 o 
  -9   6   5      401.33      475.22     48.98 o 
  -8   6   5     5963.07     5817.39    102.66 o 
  -7   6   5    10276.61     9976.54    162.12 o 
  -6   6   5     4090.48     3929.24    102.23 o 
  -5   6   5    13945.32    13611.78    201.97 o 
  -4   6   5     2386.12     2403.78     48.33 o 
  -3   6   5    37752.07    38180.68    624.82 o 
  -2   6   5     5463.29     5643.02     80.52 o 
  -1   6   5    18942.81    19069.46    296.73 o 
   0   6   5    28761.57    28276.86    548.28 o 
   1   6   5     9183.26     9348.00    278.44 o 
   2   6   5    18753.10    18397.26    409.56 o 
   3   6   5      207.97      169.53     23.50 o 
   4   6   5    18156.76    18494.26    322.64 o 
   5   6   5     1812.92     1578.47     87.80 o 
   6   6   5     2629.38     2463.51     82.36 o 
   7   6   5      104.43      126.76     33.35 o 
   8   6   5     5079.81     5007.19     90.12 o 
   9   6   5     8455.88     8735.50    180.69 o 
  10   6   5      343.21      386.08     39.48 o 
  11   6   5     1608.89     1651.36     56.00 o 
  12   6   5        5.67       12.84     24.63 o 
  13   6   5     4048.48     4148.33    125.01 o 
  14   6   5      388.40      430.86     59.46 o 
  15   6   5     2935.43     2978.90    243.34 o 
 -14   7   5     1076.57     1130.42     74.67 o 
 -13   7   5     4075.37     4376.10    139.95 o 
 -12   7   5       22.05       37.67     18.79 o 
 -11   7   5     4893.30     4860.32    121.37 o 
 -10   7   5     1564.77     1577.47    135.10 o 
  -9   7   5     5219.33     5043.02    129.93 o 
  -8   7   5     1612.25     1560.25     40.95 o 
  -7   7   5     1982.53     2019.12     65.39 o 
  -6   7   5     9014.78     8898.56    136.38 o 
  -5   7   5       93.86       81.78     19.52 o 
  -4   7   5     4801.52     4842.15     77.93 o 
  -3   7   5      931.47     1044.56     47.66 o 
  -2   7   5    14531.74    14891.17    214.35 o 
  -1   7   5       34.11       10.83     17.48 o 
   0   7   5     7704.91     7751.47    133.21 o 
   1   7   5     1738.15     1821.53     90.39 o 
   2   7   5     7706.45     7700.96    151.55 o 
   3   7   5    13021.24    12462.61    232.18 o 
   4   7   5      929.44      963.22     39.82 o 
   5   7   5    14290.67    14202.14    412.52 o 
   6   7   5      341.10      488.55    159.64 o 
   7   7   5     8102.42     8037.39    218.74 o 
   8   7   5     5901.04     5907.47    208.14 o 
   9   7   5     2264.05     2210.74    108.65 o 
  10   7   5     6169.82     6700.26    316.47 o 
  11   7   5        9.37      -23.59     27.25 o 
  12   7   5     4092.02     4071.95    173.43 o 
  13   7   5      987.21     1128.77    114.23 o 
  14   7   5     1309.38     1283.88    125.37 o 
 -13   8   5      309.03      259.12     43.79 o 
 -12   8   5     4003.14     4053.46    118.30 o 
 -11   8   5      489.09      503.35     43.55 o 
 -10   8   5     3511.10     3405.65    131.04 o 
  -9   8   5     2568.75     2543.98     94.16 o 
  -8   8   5     1953.30     1955.31     48.42 o 
  -7   8   5      812.68      962.57     45.14 o 
  -6   8   5      519.98      472.57     27.92 o 
  -5   8   5     3693.54     3850.64     93.44 o 
  -4   8   5       65.79       65.77     14.75 o 
  -3   8   5      487.94      474.63     29.67 o 
  -2   8   5      653.56      628.48     45.59 o 
  -1   8   5     1516.19     1531.90     77.60 o 
   0   8   5     1874.85     2079.60    170.28 o 
   1   8   5     7127.03     7065.44    112.20 o 
   2   8   5     6945.45     6702.83    144.89 o 
   3   8   5     2033.90     2050.88    154.85 o 
   4   8   5    10415.91    10339.84    195.03 o 
   5   8   5      288.36      289.11     25.83 o 
   6   8   5     9489.03     9697.82    285.96 o 
   7   8   5     2140.90     2060.13    263.21 o 
   8   8   5     6044.74     5982.13    269.96 o 
   9   8   5     3818.90     3758.66    148.84 o 
  10   8   5      944.68      838.42    118.88 o 
  11   8   5     3789.25     4085.21    199.99 o 
  12   8   5      113.77       89.29     82.54 o 
  13   8   5     1329.38     1296.16    204.28 o 
 -12   9   5      102.02      125.51     35.41 o 
 -11   9   5      504.57      494.88     43.62 o 
 -10   9   5        3.69       18.31     17.76 o 
  -9   9   5     2373.84     2212.66     85.01 o 
  -8   9   5      473.12      462.61     82.71 o 
  -7   9   5     3007.57     3173.77    198.65 o 
  -6   9   5     2524.55     2503.59     59.87 o 
  -5   9   5     1160.78     1238.72     40.09 o 
  -4   9   5     5631.56     5666.98     96.30 o 
  -3   9   5      378.31      396.72     31.05 o 
  -2   9   5     1414.59     1528.76     48.69 o 
  -1   9   5     2866.08     2874.18     81.37 o 
   0   9   5     3838.60     3773.68    167.15 o 
   1   9   5     5637.61     5674.77     97.77 o 
   2   9   5       24.89       24.04     18.37 o 
   3   9   5     1593.80     1595.95     55.32 o 
   4   9   5      932.50      820.89     66.91 o 
   5   9   5      914.25     1001.88     42.08 o 
   6   9   5      577.96      520.31     29.52 o 
   7   9   5      689.84      784.52     65.67 o 
   8   9   5      200.73      144.58     58.30 o 
   9   9   5      869.67      848.80    184.30 o 
  10   9   5      691.45      676.02     93.17 o 
  11   9   5      212.66      105.91    136.02 o 
  12   9   5      409.43      339.88    229.46 o 
 -11  10   5       24.27      -82.54     82.54 o 
 -10  10   5       86.26       64.37     27.00 o 
  -9  10   5       87.81       63.86     47.76 o 
  -8  10   5     1101.05      990.94     62.31 o 
  -7  10   5      297.31      278.73     31.03 o 
  -6  10   5     1009.16     1024.70     65.69 o 
  -5  10   5     1718.36     1817.15     95.78 o 
  -4  10   5       31.24       25.45     19.24 o 
  -3  10   5     1041.92     1124.19     78.01 o 
  -2  10   5     1285.22     1351.86     55.60 o 
  -1  10   5     1831.38     1709.64     89.23 o 
   0  10   5     2619.86     2489.97    135.76 o 
   1  10   5        7.26       -3.95     14.03 o 
   2  10   5      983.93      999.11     67.49 o 
   3  10   5     2872.45     2985.72    102.44 o 
   4  10   5        5.62      -24.56     24.56 o 
   5  10   5      871.06      859.04    136.03 o 
   6  10   5      458.69      611.83    105.30 o 
   7  10   5      152.83      525.54    268.14 o 
   8  10   5       22.11      103.88     50.25 o 
   9  10   5      230.70      214.10     60.83 o 
  10  10   5      123.66       91.18     68.79 o 
  11  10   5      236.36      193.37     68.60 o 
 -10  11   5       50.27      983.74    752.50 o 
  -9  11   5      286.48      168.20     72.68 o 
  -8  11   5        2.97      -19.21     88.25 o 
  -7  11   5       85.86       79.36     27.27 o 
  -6  11   5       42.23       14.84     48.51 o 
  -5  11   5      492.43      558.17     49.45 o 
  -4  11   5      265.33      344.06     30.21 o 
  -3  11   5      108.34      112.02     23.35 o 
  -2  11   5      716.40      726.37     50.73 o 
  -1  11   5        5.87      -16.06     16.06 o 
   0  11   5      118.76      120.98     20.76 o 
   1  11   5        2.26       -2.49     11.42 o 
   2  11   5      462.25      541.39     64.87 o 
   3  11   5      201.14      148.71     27.36 o 
   4  11   5      164.00      135.50     80.47 o 
   5  11   5       17.82        9.69     16.54 o 
   6  11   5        2.82       69.37     78.57 o 
   7  11   5      169.21       70.25     53.73 o 
   8  11   5        2.35       24.29     61.78 o 
   9  11   5       67.66       92.41     79.95 o 
  10  11   5       30.05       38.94    122.52 o 
  -8  12   5     1014.57     1044.00    113.17 o 
  -7  12   5       45.64       21.80     87.74 o 
  -6  12   5     1434.59     1268.27    170.80 o 
  -5  12   5      943.66     1086.00    234.65 o 
  -4  12   5      373.97      416.90     47.58 o 
  -3  12   5     1361.28     1455.15     63.84 o 
  -2  12   5      479.36      497.97     26.52 o 
  -1  12   5      537.15      492.75     37.98 o 
   0  12   5     1848.63     1891.68     53.43 o 
   1  12   5       96.48       91.94     39.30 o 
   2  12   5      594.41      684.34     50.06 o 
   3  12   5      409.22      319.24     51.00 o 
   4  12   5      342.99      371.99     78.38 o 
   5  12   5      165.29      159.89     40.24 o 
   6  12   5       24.70      133.91     49.38 o 
   7  12   5       11.70      -20.92     56.37 o 
   8  12   5       22.92        4.41     50.52 o 
  -6  13   5      318.00      367.56     73.72 o 
  -5  13   5       58.37       76.31     48.80 o 
  -4  13   5      705.38      719.49     52.46 o 
  -3  13   5       30.56       36.81     20.49 o 
  -2  13   5      576.51      634.58     34.71 o 
  -1  13   5      137.86      134.00     46.28 o 
   0  13   5      445.30      486.41     50.11 o 
   1  13   5      673.16      627.31     56.34 o 
   2  13   5       41.35        7.23     36.50 o 
   3  13   5     1007.28     1031.02     91.37 o 
   4  13   5        5.80       31.69     38.94 o 
   5  13   5     1529.47     1584.95    127.71 o 
   6  13   5      213.85      188.45    125.63 o 
  -2  14   5       56.39       -2.08     73.72 o 
  -1  14   5     1282.55     1275.65     93.14 o 
   0  14   5       17.18       -2.47     29.57 o 
   1  14   5     1099.09     1109.85    180.40 o 
   2  14   5      471.52      488.45    180.92 o 
 -16   0   6     5422.70     5696.61    230.59 o 
 -15   0   6      133.57      119.46     53.72 o 
 -14   0   6     9493.73     9405.65    341.92 o 
 -13   0   6     4394.59     4130.64    181.19 o 
 -12   0   6     4665.00     4431.06    152.58 o 
 -11   0   6    19300.76    19100.15    569.83 o 
 -10   0   6      566.89      445.33     59.18 o 
  -9   0   6    23277.97    23220.76    593.77 o 
  -8   0   6     5852.76     5995.85    286.57 o 
  -7   0   6     5246.36     5162.03    168.59 o 
  -6   0   6    12120.82    12576.58    265.28 o 
  -5   0   6      276.56      317.04     34.00 o 
  -4   0   6    12077.51    11280.41    277.22 o 
  -3   0   6     1340.99     1456.76     40.38 o 
  -2   0   6     2423.66     2757.59     55.43 o 
  -1   0   6     8710.73     9073.44    151.23 o 
   1   0   6      374.16      640.11     35.30 o 
   2   0   6      315.22      452.18     36.34 o 
   3   0   6     5213.75     5154.85    129.79 o 
   4   0   6    39689.06    40123.50    943.01 o 
   5   0   6    29647.35    30324.97    555.85 o 
   6   0   6     4223.02     4424.53     82.80 o 
   7   0   6    20803.60    19579.73    397.17 o 
   8   0   6       35.45       53.70     14.83 o 
   9   0   6    13762.54    14573.34    320.59 o 
  10   0   6    13878.80    13605.57    310.71 o 
  11   0   6     4569.46     4667.53    144.80 o 
  12   0   6    17442.89    17116.07    430.36 o 
  13   0   6      148.43      169.85     39.25 o 
  14   0   6     3777.03     3667.36    114.73 o 
  15   0   6      475.43      568.94     58.90 o 
  16   0   6     1184.22     1161.85    202.47 o 
 -16   1   6        2.44       22.86     46.99 o 
 -15   1   6     4080.86     4041.57    144.64 o 
 -14   1   6      314.70      345.31     47.05 o 
 -13   1   6     4839.42     4742.79    119.53 o 
 -12   1   6     3154.61     3147.21    105.94 o 
 -11   1   6     3473.43     3391.35     94.14 o 
 -10   1   6     8195.47     7721.99    163.95 o 
  -9   1   6      160.40      221.32     29.52 o 
  -8   1   6     9840.42     9285.09    164.77 o 
  -7   1   6     3197.48     3096.34     79.19 o 
  -6   1   6    14180.20    13910.64    209.80 o 
  -5   1   6    15949.42    16723.01    249.35 o 
  -4   1   6     9702.29     9700.45    129.32 o 
  -3   1   6    32513.52    33459.83    578.03 o 
  -2   1   6     8540.37     8979.74    111.99 o 
  -1   1   6     4197.63     3966.12     59.42 o 
   0   1   6     3013.65     3297.24     64.22 o 
   1   1   6   179965.47   205562.48   9570.49 o 
   2   1   6     5205.13     4845.86     81.34 o 
   3   1   6    37275.51    37570.24    703.31 o 
   4   1   6    16314.83    16277.23    245.87 o 
   5   1   6     2739.30     3043.75     35.60 o 
   6   1   6    26613.47    27080.27    422.52 o 
   7   1   6       25.83       56.00      9.43 o 
   8   1   6     7566.75     7701.90    103.16 o 
   9   1   6     1775.36     1767.89     32.41 o 
  10   1   6     6332.38     6329.05    110.09 o 
  11   1   6     5368.49     5400.80     90.50 o 
  12   1   6     1028.21      960.96     34.85 o 
  13   1   6     6378.57     6413.84    120.73 o 
  14   1   6       49.60       46.47     15.91 o 
  15   1   6     2310.49     2181.69     97.22 o 
  16   1   6      245.33      207.91     35.02 o 
 -16   2   6      996.56      916.74     65.72 o 
 -15   2   6      223.34      222.36     49.20 o 
 -14   2   6     1014.91     1085.62     73.75 o 
 -13   2   6      184.00      180.23     36.84 o 
 -12   2   6     2218.22     2173.65     92.09 o 
 -11   2   6     2812.02     2763.64    118.02 o 
 -10   2   6      410.43      427.02     34.98 o 
  -9   2   6     3645.15     3547.81     83.48 o 
  -8   2   6     5123.86     5244.86    102.67 o 
  -7   2   6    24464.52    24074.93    424.66 o 
  -6   2   6     2031.98     2066.87     49.03 o 
  -5   2   6    48720.09    49642.41    974.11 o 
  -4   2   6    33022.06    33159.59    574.44 o 
  -3   2   6    50224.50    51531.02    981.95 o 
  -2   2   6    28093.08    27606.41    443.16 o 
  -1   2   6        9.75       25.28     10.88 o 
   0   2   6    21134.23    20223.53    270.06 o 
   1   2   6    21885.77    23477.25    380.73 o 
   2   2   6    17163.69    17152.16    349.10 o 
   3   2   6    38798.99    40405.82    964.51 o 
   4   2   6      267.20      278.17     13.07 o 
   5   2   6    20422.47    20991.05    266.33 o 
   6   2   6     9741.55     9702.56    146.74 o 
   7   2   6     6260.12     6580.53    224.15 o 
   8   2   6      239.82      220.92     14.23 o 
   9   2   6       33.69       46.34     11.67 o 
  10   2   6      272.11      312.58     34.86 o 
  11   2   6     2032.59     2104.85    104.53 o 
  12   2   6     2724.62     2718.23     63.62 o 
  13   2   6      269.01      334.24     72.36 o 
  14   2   6     2262.71     2397.22     82.32 o 
  15   2   6       30.59        1.04     27.78 o 
  16   2   6     2047.65     2196.37    108.01 o 
 -16   3   6       19.97      -12.04     37.97 o 
 -15   3   6     1011.06      990.96     68.81 o 
 -14   3   6       62.53       49.18     35.14 o 
 -13   3   6      916.25      918.65     61.96 o 
 -12   3   6      531.26      684.91     54.89 o 
 -11   3   6     1217.13     1101.93     57.11 o 
 -10   3   6     6391.41     6065.79    125.70 o 
  -9   3   6     5859.00     5835.15    186.79 o 
  -8   3   6    13752.83    13780.74    233.47 o 
  -7   3   6      219.95      209.45     26.09 o 
  -6   3   6    11637.56    11179.48    168.80 o 
  -5   3   6      365.41      329.74     19.97 o 
  -4   3   6    39804.92    42463.86    713.09 o 
  -3   3   6     7612.39     7505.73    105.38 o 
  -2   3   6     8241.88     7821.55    100.82 o 
  -1   3   6    10568.68    10007.44    129.27 o 
   0   3   6      928.36      966.65     34.69 o 
   1   3   6     1769.44     1677.17     32.22 o 
   2   3   6     6719.31     6238.06     83.95 o 
   3   3   6     7277.07     7247.43    134.48 o 
   4   3   6    18293.50    19180.87    261.31 o 
   5   3   6        1.26       61.77     38.67 o 
   6   3   6     9244.84     8944.91    138.15 o 
   7   3   6      198.67      178.65     21.91 o 
   8   3   6     3534.05     3652.91     81.82 o 
   9   3   6      412.39      500.04     36.56 o 
  10   3   6     2808.74     2994.09     81.66 o 
  11   3   6     1758.98     1805.21     68.25 o 
  12   3   6      322.64      429.19    124.34 o 
  13   3   6     1220.93     1327.33     92.03 o 
  14   3   6       83.09       61.19     30.60 o 
  15   3   6     1298.20     1370.28     74.66 o 
  16   3   6      170.32       82.97     34.92 o 
 -15   4   6        9.10      -23.51     31.89 o 
 -14   4   6     2438.99     2381.56     86.23 o 
 -13   4   6     1242.63     1325.21    165.10 o 
 -12   4   6      133.96      146.70     36.83 o 
 -11   4   6     5120.27     5234.75    115.80 o 
 -10   4   6        1.51      -22.62     26.30 o 
  -9   4   6     3554.15     3566.90     85.05 o 
  -8   4   6     3983.67     3802.67    257.67 o 
  -7   4   6       52.50       70.11     25.85 o 
  -6   4   6     1462.88     1603.26     48.45 o 
  -5   4   6      681.69      545.67     25.77 o 
  -4   4   6      520.80      413.75     24.42 o 
  -3   4   6      656.51      668.68     21.33 o 
  -2   4   6       13.92       80.76     11.38 o 
  -1   4   6     2164.68     2258.82     31.35 o 
   0   4   6       43.37       99.91     25.75 o 
   1   4   6     3703.33     3747.81     46.34 o 
   2   4   6    11724.14    11465.18    505.77 o 
   3   4   6      515.91      667.80     66.45 o 
   4   4   6     5094.31     4828.16    269.91 o 
   5   4   6     2734.56     2648.24     44.71 o 
   6   4   6       99.01      133.51     13.14 o 
   7   4   6     7374.63     7619.57    145.41 o 
   8   4   6      540.89      585.84     27.80 o 
   9   4   6     2637.83     2702.30     62.44 o 
  10   4   6     3827.02     3802.63    105.45 o 
  11   4   6       24.61       38.94     25.03 o 
  12   4   6      420.68      434.08     44.98 o 
  13   4   6       52.12        0.31     28.89 o 
  14   4   6      852.80      841.18     62.24 o 
  15   4   6      672.94      812.88    110.10 o 
 -15   5   6      139.29      120.62     37.31 o 
 -14   5   6        2.80       35.47     25.01 o 
 -13   5   6      438.04      506.67     38.49 o 
 -12   5   6      652.85      727.38     46.99 o 
 -11   5   6      105.92      112.84     24.59 o 
 -10   5   6     2284.54     2583.89    164.68 o 
  -9   5   6      535.01      599.75     30.56 o 
  -8   5   6      635.39      662.50     68.48 o 
  -7   5   6      360.13      338.62     22.17 o 
  -6   5   6       45.10       60.97     22.12 o 
  -5   5   6     1131.07     1131.12     30.90 o 
  -4   5   6        8.21       21.99     19.93 o 
  -3   5   6      401.59      453.40     22.72 o 
  -2   5   6      637.52      703.95     80.25 o 
  -1   5   6     1216.91     1225.10     32.35 o 
   0   5   6      402.86      315.40     12.44 o 
   1   5   6       30.87       47.37     20.83 o 
   2   5   6     4557.47     4376.06    101.81 o 
   3   5   6     1624.85     1615.49     55.09 o 
   4   5   6     1485.65     1455.78     94.48 o 
   5   5   6       27.12       51.10     34.26 o 
   6   5   6      398.90      409.28     26.60 o 
   7   5   6       66.91       29.67     15.77 o 
   8   5   6     1657.24     1684.27     65.01 o 
   9   5   6      523.92      607.44     60.82 o 
  10   5   6       70.21      111.27     22.74 o 
  11   5   6     1489.53     1570.20     54.49 o 
  12   5   6      688.00      896.45    125.57 o 
  13   5   6      726.30      927.34     75.56 o 
  14   5   6       53.55       40.03     33.86 o 
  15   5   6        1.38       25.60     42.13 o 
 -15   6   6      150.69      211.57     44.25 o 
 -14   6   6      892.27      872.30     55.79 o 
 -13   6   6      903.80      894.81     45.37 o 
 -12   6   6      107.97      120.26     24.21 o 
 -11   6   6      588.36      637.15     34.46 o 
 -10   6   6        7.01      -16.01     16.01 o 
  -9   6   6     1125.62     1107.44     41.48 o 
  -8   6   6       42.42       46.33     25.06 o 
  -7   6   6      264.88      286.93     30.95 o 
  -6   6   6      373.89      407.33     30.17 o 
  -5   6   6       63.73       50.34     16.97 o 
  -4   6   6     1288.48     1314.11     36.78 o 
  -3   6   6        5.87        2.84     11.08 o 
  -2   6   6     2178.82     2120.70     54.50 o 
  -1   6   6     7128.40     7471.23    221.03 o 
   0   6   6      232.85      210.86     13.42 o 
   1   6   6      731.40      743.32     39.67 o 
   2   6   6      649.80      625.36     47.12 o 
   3   6   6       40.10       22.54     24.15 o 
   4   6   6     2284.06     2656.79     63.12 o 
   5   6   6      588.08      571.69     40.48 o 
   6   6   6     2329.71     2425.39    151.85 o 
   7   6   6      749.60      632.33    223.49 o 
   8   6   6        1.34        9.56     21.73 o 
   9   6   6     2757.28     3005.17    336.58 o 
  10   6   6     1022.82     1020.13     38.00 o 
  11   6   6      415.63      414.16     43.03 o 
  12   6   6      750.05      608.65     67.80 o 
  13   6   6      372.41      265.17     93.88 o 
  14   6   6      520.21      604.17     77.09 o 
 -14   7   6      198.94      151.79     41.13 o 
 -13   7   6     1115.58     1193.38     65.75 o 
 -12   7   6     1038.38      924.23    200.59 o 
 -11   7   6       49.83       43.10     40.01 o 
 -10   7   6     1333.02     1254.08    104.01 o 
  -9   7   6      281.22      276.69     32.44 o 
  -8   7   6     2753.53     2740.35    120.04 o 
  -7   7   6     1733.09     1802.62    215.88 o 
  -6   7   6      893.38      909.38     44.87 o 
  -5   7   6      897.79      850.56     79.22 o 
  -4   7   6      134.54      162.19     24.74 o 
  -3   7   6     1117.72     1144.48     29.92 o 
  -2   7   6       58.17       71.78     13.84 o 
  -1   7   6     2640.35     2701.43     40.65 o 
   0   7   6     1941.41     1998.68     66.45 o 
   1   7   6      301.46      330.84     18.62 o 
   2   7   6       19.96       16.91     23.42 o 
   3   7   6     2868.70     2952.62    225.05 o 
   4   7   6     1603.18     1534.71     46.21 o 
   5   7   6      589.09      619.26     82.00 o 
   6   7   6     2579.56     2386.35    120.18 o 
   7   7   6        1.27      -38.73     38.73 o 
   8   7   6     3086.84     2941.21    426.48 o 
   9   7   6     1319.56     1734.72    658.28 o 
  10   7   6      572.43     1244.95    626.09 o 
  11   7   6     2059.67     2071.23    101.40 o 
  12   7   6        1.06       10.23     77.72 o 
  13   7   6     1347.46     1197.40    267.62 o 
  14   7   6      257.35      201.38     91.63 o 
 -13   8   6      225.35      213.33     75.80 o 
 -12   8   6      839.74      914.42     61.71 o 
 -11   8   6      175.55      132.69     22.83 o 
 -10   8   6     1000.00      973.44     69.39 o 
  -9   8   6      162.57      247.73     27.23 o 
  -8   8   6      214.70      185.48     44.79 o 
  -7   8   6    10491.50    10498.81    186.70 o 
  -6   8   6     1065.40     1180.07    125.17 o 
  -5   8   6     3102.86     3130.28     76.27 o 
  -4   8   6     1628.40     1576.24     44.88 o 
  -3   8   6     3265.48     3548.27     57.80 o 
  -2   8   6    14017.39    14292.95    314.06 o 
  -1   8   6       78.29       72.91     20.79 o 
   0   8   6    11314.37    11608.75    251.73 o 
   1   8   6     3049.17     3051.47    158.08 o 
   2   8   6     4346.08     4326.58    241.66 o 
   3   8   6     8585.89     7951.70    177.78 o 
   4   8   6      302.05      649.25    166.86 o 
   5   8   6     3937.84     3737.90     68.13 o 
   6   8   6        6.92        6.21     25.96 o 
   7   8   6      991.11     1078.53     92.15 o 
   8   8   6        5.66        1.95     35.95 o 
   9   8   6     1089.87      879.17     76.23 o 
  10   8   6      238.31      292.12     77.41 o 
  11   8   6      735.07      868.41    125.11 o 
  12   8   6      469.75      465.39     89.43 o 
  13   8   6      252.95      142.64     65.56 o 
 -12   9   6      660.43      617.49     72.13 o 
 -11   9   6      811.78      850.19     64.70 o 
 -10   9   6     1204.79     1128.31     64.07 o 
  -9   9   6     1018.78     1082.32     39.30 o 
  -8   9   6     4561.52     4596.87    119.59 o 
  -7   9   6      363.33      438.33     50.28 o 
  -6   9   6     7444.36     7278.56    154.28 o 
  -5   9   6     1187.83     1188.88     52.31 o 
  -4   9   6     4792.03     4918.70     95.39 o 
  -3   9   6    11691.39    11496.62    192.93 o 
  -2   9   6       11.62        3.81     16.10 o 
  -1   9   6    12801.54    12691.84    247.06 o 
   0   9   6      761.87      750.13     35.71 o 
   1   9   6     4220.11     4485.41    219.77 o 
   2   9   6     8592.59     8616.99    319.02 o 
   3   9   6      378.26      405.51     39.43 o 
   4   9   6     9574.55     9292.33    171.99 o 
   5   9   6       43.15      -36.75     45.23 o 
   6   9   6     3438.12     3704.53    200.65 o 
   7   9   6      456.04      360.06     54.77 o 
   8   9   6      859.95     1015.56    136.80 o 
   9   9   6      370.41      350.67     62.22 o 
  10   9   6      645.17      642.60     76.52 o 
  11   9   6      756.39      719.00     84.05 o 
  12   9   6      823.25      758.19     94.23 o 
 -11  10   6     1883.36     2175.22    288.13 o 
 -10  10   6      171.92      155.10     40.23 o 
  -9  10   6     3300.50     3263.11     88.43 o 
  -8  10   6      438.87      446.06     45.58 o 
  -7  10   6     2919.96     2991.44    115.30 o 
  -6  10   6     2085.68     1956.94     74.74 o 
  -5  10   6     2710.58     2767.01     67.83 o 
  -4  10   6     5358.96     5257.54     91.77 o 
  -3  10   6       37.02       63.92     19.72 o 
  -2  10   6     4469.87     4353.59     91.36 o 
  -1  10   6      538.01      599.76     32.29 o 
   0  10   6     6775.24     6738.72    119.36 o 
   1  10   6       78.60       52.76     29.09 o 
   2  10   6     8617.04     8750.74    174.57 o 
   3  10   6     1911.52     1819.35     67.39 o 
   4  10   6     4086.79     3879.86     90.72 o 
   5  10   6     3846.03     3686.43    229.81 o 
   6  10   6      111.44      116.40     13.31 o 
   7  10   6     5305.69     5436.75    217.00 o 
   8  10   6      383.02      361.50     63.04 o 
   9  10   6     3386.19     3317.84    154.05 o 
  10  10   6     1676.15     1742.00    121.43 o 
  11  10   6     1337.81     1437.04    144.26 o 
 -10  11   6     3324.75     3722.34    246.08 o 
  -9  11   6      182.10      135.40    101.49 o 
  -8  11   6     2787.84     2717.14    111.10 o 
  -7  11   6     1375.32     1287.29    133.94 o 
  -6  11   6      872.55      938.64     56.31 o 
  -5  11   6     1940.10     1916.42    101.50 o 
  -4  11   6       71.52       96.39     26.00 o 
  -3  11   6     2179.24     2179.97     65.59 o 
  -2  11   6       21.28       79.08     30.52 o 
  -1  11   6     2070.75     2065.07     54.94 o 
   0  11   6       27.47       31.63     18.67 o 
   1  11   6     2905.07     2956.64     90.74 o 
   2  11   6      970.20      839.65     45.13 o 
   3  11   6     3320.01     3293.84     94.99 o 
   4  11   6      910.75     1049.37     85.74 o 
   5  11   6     2828.76     2767.85     89.39 o 
   6  11   6     6016.00     6039.54    204.38 o 
   7  11   6       45.67       32.84     54.86 o 
   8  11   6     3938.31     4095.95    175.12 o 
   9  11   6     1231.79     1219.19    252.82 o 
  10  11   6     1483.47     1116.30    559.64 o 
  -8  12   6       30.62       44.65     58.14 o 
  -7  12   6     3238.22     3476.61    232.06 o 
  -6  12   6      496.92      505.63     40.82 o 
  -5  12   6     1908.31     1962.78     84.28 o 
  -4  12   6      882.91      879.26     43.02 o 
  -3  12   6     1079.11     1215.68     49.33 o 
  -2  12   6     3793.36     3943.70    103.56 o 
  -1  12   6       76.78       84.16     32.60 o 
   0  12   6     3376.28     3386.06    118.40 o 
   1  12   6      549.12      621.79     58.94 o 
   2  12   6     1122.47     1140.13     58.94 o 
   3  12   6     3129.30     3112.68     86.30 o 
   4  12   6      928.50      801.90     69.95 o 
   5  12   6     3253.21     3561.57    171.06 o 
   6  12   6        1.69       64.20     58.87 o 
   7  12   6     1713.55     1774.95    118.37 o 
   8  12   6      283.72      221.51    133.16 o 
  -6  13   6     1978.26     1820.65    201.95 o 
  -5  13   6      327.91      273.07    101.75 o 
  -4  13   6     2064.51     2105.97     68.08 o 
  -3  13   6     3110.77     3082.53     88.35 o 
  -2  13   6       22.28       57.19     32.05 o 
  -1  13   6     4854.26     4684.98    144.27 o 
   0  13   6      836.08      886.26     62.94 o 
   1  13   6     2519.31     2625.84    145.10 o 
   2  13   6     1696.73     1746.90     91.25 o 
   3  13   6      137.49      106.21     51.20 o 
   4  13   6     1783.51     1657.77     67.69 o 
   5  13   6        3.00       12.98     89.81 o 
   6  13   6      976.32      838.94    110.58 o 
  -2  14   6      513.05      622.46     87.22 o 
  -1  14   6       10.54        9.65     25.80 o 
   0  14   6     1211.27     1228.11     83.80 o 
   1  14   6       30.19      -42.17     48.65 o 
   2  14   6      484.00      439.13     67.05 o 
 -16   1   7      258.20      182.51     52.95 o 
 -15   1   7      138.79       96.05     39.35 o 
 -14   1   7       44.29       58.68     41.34 o 
 -13   1   7      217.16      197.17     40.91 o 
 -12   1   7      118.70      121.79     36.59 o 
 -11   1   7      617.99      573.85     62.31 o 
 -10   1   7      578.24      513.87     43.14 o 
  -9   1   7      789.78      690.21     44.29 o 
  -8   1   7     2514.78     2483.50     60.40 o 
  -7   1   7       60.55      111.18     32.85 o 
  -6   1   7    11717.47    11518.48    187.91 o 
  -5   1   7     5887.95     6073.74    101.19 o 
  -4   1   7      115.98      176.11     17.18 o 
  -3   1   7     2033.75     2214.91     37.57 o 
  -2   1   7    13614.58    13556.63    180.60 o 
  -1   1   7     2307.14     2441.98     49.00 o 
   0   1   7    11474.30    11934.66    209.57 o 
   1   1   7    21607.31    21397.14    604.29 o 
   2   1   7    17302.66    17065.22    395.07 o 
   3   1   7     8425.63     8045.62    157.02 o 
   4   1   7      237.90      284.32     22.96 o 
   5   1   7     8605.48     8709.65     90.80 o 
   6   1   7     8885.97     9409.76    122.60 o 
   7   1   7     1398.31     1365.56     33.27 o 
   8   1   7      102.72      114.61     11.43 o 
   9   1   7     1125.77     1157.71     29.90 o 
  10   1   7       48.56       63.93     16.13 o 
  11   1   7      179.54      187.83     17.31 o 
  12   1   7     1010.06     1066.40     56.20 o 
  13   1   7       33.05       -9.35     26.90 o 
  14   1   7       31.14       29.45     15.81 o 
  15   1   7      264.07      225.53     43.33 o 
  16   1   7       24.79        7.34     25.03 o 
 -16   2   7       41.65       26.78     51.55 o 
 -15   2   7      932.45      911.28     68.56 o 
 -14   2   7       11.36        6.53     29.22 o 
 -13   2   7      902.51      993.58     81.15 o 
 -12   2   7       12.01        0.17     24.75 o 
 -11   2   7     5271.21     5026.66    121.88 o 
 -10   2   7     1906.12     1780.67     63.81 o 
  -9   2   7     2804.26     2638.82     66.22 o 
  -8   2   7      816.86      753.45     44.55 o 
  -7   2   7     1029.78      961.41     65.49 o 
  -6   2   7     4656.40     4276.10     76.93 o 
  -5   2   7     2226.26     2081.90     53.69 o 
  -4   2   7     3076.00     2667.48     98.94 o 
  -3   2   7     1230.57      908.20     63.53 o 
  -2   2   7     1250.55     1539.92     77.24 o 
  -1   2   7     3305.54     3069.31     58.89 o 
   0   2   7     1057.27     1186.68     49.70 o 
   1   2   7     5721.33     5422.13     85.16 o 
   2   2   7    22150.28    22572.66    485.11 o 
   3   2   7     5617.78     5523.39     77.75 o 
   4   2   7      784.02      778.68     30.58 o 
   5   2   7     3439.71     3547.35     46.43 o 
   6   2   7     3880.25     3931.46     67.94 o 
   7   2   7       26.60        4.86     17.42 o 
   8   2   7     5063.41     5300.29    217.62 o 
   9   2   7      639.26      716.47     41.51 o 
  10   2   7     2307.97     2450.38     51.03 o 
  11   2   7      459.74      459.00     22.95 o 
  12   2   7     1224.82     1258.12    116.14 o 
  13   2   7      384.48      365.73     29.74 o 
  14   2   7      240.38      193.15     36.69 o 
  15   2   7      491.57      487.50     43.15 o 
  16   2   7       87.70       59.54     31.25 o 
 -16   3   7     1265.62     1399.65     85.23 o 
 -15   3   7      609.53      695.98     72.39 o 
 -14   3   7     3621.03     3724.40    117.83 o 
 -13   3   7      212.67      280.32     39.35 o 
 -12   3   7     3870.33     4085.99    113.58 o 
 -11   3   7     2552.28     2452.94     83.62 o 
 -10   3   7     7512.23     7007.07    152.57 o 
  -9   3   7     9892.49     9600.86    174.46 o 
  -8   3   7      118.79      104.31     23.32 o 
  -7   3   7    24633.97    24432.17    428.75 o 
  -6   3   7     4997.48     4627.04     84.91 o 
  -5   3   7    16625.55    16926.63    256.23 o 
  -4   3   7     1696.58     1295.24     71.74 o 
  -3   3   7     4136.80     4063.99     68.10 o 
  -2   3   7     8933.64     8800.16    136.68 o 
  -1   3   7     1048.11     1181.58     24.21 o 
   0   3   7     9216.52     9121.86    116.25 o 
   1   3   7     8241.80     8010.71    242.83 o 
   2   3   7     8373.15     7738.77    114.20 o 
   3   3   7      411.40      531.84    152.11 o 
   4   3   7    17130.60    18216.93    241.56 o 
   5   3   7     1896.77     1696.79     36.42 o 
   6   3   7    23929.21    24438.57    581.41 o 
   7   3   7     9525.14     9646.74    178.66 o 
   8   3   7     4453.14     4733.37    157.92 o 
   9   3   7    13421.43    13432.64    262.17 o 
  10   3   7     1246.78     1237.66     63.02 o 
  11   3   7     7530.73     7508.52    153.43 o 
  12   3   7     3021.66     3071.89    103.50 o 
  13   3   7      515.79      515.77     62.59 o 
  14   3   7     3519.55     3612.88    181.25 o 
  15   3   7        0.59       32.32     30.78 o 
  16   3   7     1926.21     1817.00     89.85 o 
 -15   4   7     3274.36     3481.79    139.16 o 
 -14   4   7       67.30       50.02     32.48 o 
 -13   4   7     4462.87     4474.12    119.43 o 
 -12   4   7      214.67      266.56     36.87 o 
 -11   4   7     6627.64     6564.13    172.84 o 
 -10   4   7     5297.09     5263.36    254.92 o 
  -9   4   7     1277.77     1057.30     56.27 o 
  -8   4   7    13549.17    13179.20    238.06 o 
  -7   4   7      104.83      129.17     17.78 o 
  -6   4   7    21338.82    21902.73    330.13 o 
  -5   4   7     1997.18     1827.44     41.22 o 
  -4   4   7    10662.24    10274.62    217.62 o 
  -3   4   7     9110.34     8904.74    124.21 o 
  -2   4   7     4711.67     5213.21     92.84 o 
  -1   4   7    11393.41    11084.62    327.15 o 
   0   4   7     3126.25     3404.69     41.40 o 
   1   4   7    35865.98    38326.01    753.16 o 
   2   4   7      245.39      222.92     25.01 o 
   3   4   7    22868.97    21540.70    353.56 o 
   4   4   7     2717.85     2961.22     44.87 o 
   5   4   7    17329.08    16911.07    314.71 o 
   6   4   7    11874.58    12037.88    243.77 o 
   7   4   7     9298.59     9486.99    164.47 o 
   8   4   7    13329.09    13138.31    233.50 o 
   9   4   7       76.70      117.12     26.29 o 
  10   4   7     7297.43     7146.25    144.00 o 
  11   4   7     2871.96     2962.09     92.41 o 
  12   4   7     6715.23     6825.46    150.41 o 
  13   4   7     4001.74     4102.02    125.67 o 
  14   4   7      714.20      777.10     86.62 o 
  15   4   7     2317.12     2312.76     99.67 o 
 -15   5   7        0.16      -35.91     35.91 o 
 -14   5   7     2048.51     2123.84     83.49 o 
 -13   5   7      251.40      181.31     32.50 o 
 -12   5   7     1085.23     1069.61     58.09 o 
 -11   5   7       81.52      115.82     27.28 o 
 -10   5   7     3148.82     3067.97     64.34 o 
  -9   5   7     2109.81     2117.67     54.80 o 
  -8   5   7     3022.05     3224.95     59.85 o 
  -7   5   7    10817.24    10885.74    182.06 o 
  -6   5   7     1464.14     1417.59     40.67 o 
  -5   5   7    20689.39    20852.18    347.39 o 
  -4   5   7      776.42      698.32     25.09 o 
  -3   5   7    29143.46    30677.42    699.50 o 
  -2   5   7    25253.01    25220.39    418.95 o 
  -1   5   7    10109.64     9816.61    139.76 o 
   0   5   7    39108.68    39140.03   1600.49 o 
   1   5   7      139.93      137.74      8.89 o 
   2   5   7    29992.69    30070.64    547.86 o 
   3   5   7     3391.72     3361.49    137.57 o 
   4   5   7    15238.85    15518.94    348.43 o 
   5   5   7    11328.27     9965.82    516.05 o 
   6   5   7      471.28      435.45     15.64 o 
   7   5   7     5852.50     5432.10    199.76 o 
   8   5   7      184.99      184.92     16.61 o 
   9   5   7    11316.53    11834.49    218.99 o 
  10   5   7     3839.15     3815.55     98.83 o 
  11   5   7     1294.71     1333.69     66.46 o 
  12   5   7     1012.75      955.29     58.32 o 
  13   5   7     3223.46     3141.96    114.67 o 
  14   5   7      905.26     1009.09     75.16 o 
  15   5   7      773.63      782.05    102.22 o 
 -14   6   7        2.22       30.81     40.43 o 
 -13   6   7      708.38      586.34     67.51 o 
 -12   6   7      218.50      195.97     32.46 o 
 -11   6   7     1047.32     1072.38     64.13 o 
 -10   6   7      603.91      601.32     31.86 o 
  -9   6   7     2013.23     1985.10     52.92 o 
  -8   6   7     6584.59     6169.49    117.50 o 
  -7   6   7       19.03       16.49     17.18 o 
  -6   6   7    11453.23    11329.75    186.22 o 
  -5   6   7      373.07      361.18     24.00 o 
  -4   6   7    20410.07    20216.30    357.10 o 
  -3   6   7     1909.62     1919.54     42.38 o 
  -2   6   7    23585.72    24060.16    395.62 o 
  -1   6   7    34183.57    34982.05    621.17 o 
   0   6   7      677.32      664.02     28.62 o 
   1   6   7    20398.63    20635.55    294.30 o 
   2   6   7     2593.02     2378.96     86.65 o 
   3   6   7    14244.72    14548.25    327.46 o 
   4   6   7     3303.37     3314.25     91.89 o 
   5   6   7     2539.70     2456.90     40.08 o 
   6   6   7     6831.63     7043.50    201.81 o 
   7   6   7      232.38      227.31     39.23 o 
   8   6   7     6807.57     5917.24    643.88 o 
   9   6   7     1062.02     1124.64     59.92 o 
  10   6   7     3755.83     3926.48    118.65 o 
  11   6   7      250.11      235.82     44.94 o 
  12   6   7     1133.04     1200.83     51.73 o 
  13   6   7     1239.40     1118.68     55.87 o 
  14   6   7      920.43      986.91     88.79 o 
 -14   7   7     3161.80     3101.25    145.92 o 
 -13   7   7       29.44       38.66     44.43 o 
 -12   7   7     5541.49     5567.15    171.15 o 
 -11   7   7     2540.53     2434.52     91.49 o 
 -10   7   7     2606.44     2518.79    113.72 o 
  -9   7   7     7369.52     7073.27    150.72 o 
  -8   7   7     1099.68     1084.61    116.97 o 
  -7   7   7     4565.48     4804.59    137.62 o 
  -6   7   7     2411.26     2440.53     63.01 o 
  -5   7   7     5322.36     5505.64    103.04 o 
  -4   7   7     4885.32     4859.03     83.22 o 
  -3   7   7     2141.56     2097.19     44.42 o 
  -2   7   7      825.78      779.02     30.35 o 
  -1   7   7       31.85       39.52     13.34 o 
   0   7   7     3361.51     3438.97     86.89 o 
   1   7   7      432.26      477.60     46.37 o 
   2   7   7     3546.16     3414.82     94.77 o 
   3   7   7      193.23      199.87     46.72 o 
   4   7   7     5959.73     6222.08    157.56 o 
   5   7   7     2071.03     2167.95     78.80 o 
   6   7   7     7217.73     7229.04    220.94 o 
   7   7   7     7582.63     7714.62    212.36 o 
   8   7   7      867.86      902.80     86.45 o 
   9   7   7    11414.96    11407.55    468.53 o 
  10   7   7      590.81      515.43     66.29 o 
  11   7   7     5294.09     5285.98    232.30 o 
  12   7   7     2194.82     2428.08    300.07 o 
  13   7   7     1341.30     1385.40    110.75 o 
  14   7   7     3059.26     3393.08    169.04 o 
 -13   8   7     2214.50     2187.96    115.16 o 
 -12   8   7      125.74      119.42     49.31 o 
 -11   8   7     3023.98     3003.62     96.13 o 
 -10   8   7     3372.95     3226.22     97.40 o 
  -9   8   7      872.49      754.99     54.14 o 
  -8   8   7     5864.53     5820.19    117.03 o 
  -7   8   7      133.73       81.12     61.37 o 
  -6   8   7     3361.40     3512.09     76.21 o 
  -5   8   7     2269.39     2295.16     63.09 o 
  -4   8   7     2447.85     2478.99     56.18 o 
  -3   8   7     3492.12     3598.51     65.92 o 
  -2   8   7      729.04      699.01     31.70 o 
  -1   8   7     1522.72     1536.00     40.35 o 
   0   8   7       38.35       67.36     19.72 o 
   1   8   7     2510.50     2554.77     48.75 o 
   2   8   7       37.93       93.97     48.80 o 
   3   8   7     3249.51     3310.70    113.69 o 
   4   8   7      380.98      393.53     30.92 o 
   5   8   7     4101.49     4066.83     70.58 o 
   6   8   7     3814.02     3612.00    153.93 o 
   7   8   7     4161.52     4058.18    210.51 o 
   8   8   7     6756.63     6700.89    209.61 o 
   9   8   7      217.80      226.46     65.41 o 
  10   8   7     5036.06     4920.13    188.33 o 
  11   8   7      560.01      584.69     77.49 o 
  12   8   7     1073.37     1141.31    114.73 o 
  13   8   7     1815.34     2111.34    135.11 o 
 -12   9   7      182.46      218.86     38.60 o 
 -11   9   7       77.94       60.86     26.14 o 
 -10   9   7      350.21      420.19     64.88 o 
  -9   9   7      158.18      169.51     30.13 o 
  -8   9   7      400.63      497.06     37.49 o 
  -7   9   7     1876.24     1843.10     65.74 o 
  -6   9   7      226.80      212.89     25.52 o 
  -5   9   7     1478.26     1638.41     75.98 o 
  -4   9   7      350.57      490.98     59.12 o 
  -3   9   7     2372.57     2509.25     65.42 o 
  -2   9   7     1873.07     2079.78    172.92 o 
  -1   9   7     2125.11     1979.28     71.51 o 
   0   9   7     9817.04     9817.54    190.82 o 
   1   9   7      236.90      245.93     30.56 o 
   2   9   7     2185.53     2433.42    137.83 o 
   3   9   7      986.10     1028.39     39.34 o 
   4   9   7     1493.82     1825.23    120.06 o 
   5   9   7     2773.71     2841.85    110.24 o 
   6   9   7       93.58      100.77     21.77 o 
   7   9   7     1287.86     1307.36    101.25 o 
   8   9   7      101.45       93.46     63.34 o 
   9   9   7      465.47      574.51     83.82 o 
  10   9   7       35.20       42.66     58.43 o 
  11   9   7      145.46      102.72     69.95 o 
  12   9   7      103.41       54.51     93.39 o 
 -11  10   7       39.99       50.53     32.46 o 
 -10  10   7        0.98       21.11     22.60 o 
  -9  10   7       64.55       74.45     37.61 o 
  -8  10   7      151.50      208.83     36.62 o 
  -7  10   7      968.76     1007.10    113.67 o 
  -6  10   7      318.65      353.44     42.19 o 
  -5  10   7       76.84       42.27     29.96 o 
  -4  10   7     1271.59     1275.24     92.93 o 
  -3  10   7      309.59      324.50     32.68 o 
  -2  10   7      541.51      564.08     47.09 o 
  -1  10   7     2489.17     2482.90     63.43 o 
   0  10   7      127.96      107.81     26.38 o 
   1  10   7     2420.65     2558.32     65.58 o 
   2  10   7      446.05      678.26    206.73 o 
   3  10   7      434.86      454.44     32.36 o 
   4  10   7     1955.82     2054.01     58.33 o 
   5  10   7        0.11       -7.74     23.14 o 
   6  10   7      534.80      626.16     28.92 o 
   7  10   7      273.34      235.57     57.78 o 
   8  10   7       10.19       42.56     55.82 o 
   9  10   7       38.93        6.78    120.44 o 
  10  10   7        7.14       43.78     62.31 o 
  11  10   7        9.09      -58.01     71.12 o 
 -10  11   7       82.91       37.90     65.93 o 
  -9  11   7       25.36        8.85     29.78 o 
  -8  11   7       91.32       74.88     33.37 o 
  -7  11   7        0.18       -6.06     21.62 o 
  -6  11   7       74.57       46.23     40.63 o 
  -5  11   7       20.00      -12.82     26.65 o 
  -4  11   7      259.88      335.62     31.10 o 
  -3  11   7      232.02      304.73     29.59 o 
  -2  11   7       31.48       17.84     35.91 o 
  -1  11   7      274.81      221.63     44.18 o 
   0  11   7      145.85      121.33     16.87 o 
   1  11   7      368.20      384.72     47.88 o 
   2  11   7       51.01       25.01     26.66 o 
   3  11   7      122.37      126.35     37.57 o 
   4  11   7       79.28       73.00     30.79 o 
   5  11   7       45.21       38.01     18.17 o 
   6  11   7      124.94      122.84     61.15 o 
   7  11   7       67.91      -25.19     44.04 o 
   8  11   7       57.38        9.72     48.60 o 
   9  11   7      103.06       27.36     51.59 o 
  10  11   7       84.62      -19.61     54.36 o 
  -8  12   7        1.72       14.02     52.43 o 
  -7  12   7      973.57     1025.83    104.87 o 
  -6  12   7      551.70      554.34     53.12 o 
  -5  12   7      819.11      962.13    111.88 o 
  -4  12   7     1435.81     1387.71    144.84 o 
  -3  12   7       18.59       -9.99     23.73 o 
  -2  12   7      700.01      779.05     41.53 o 
  -1  12   7     1031.91     1125.91    185.29 o 
   0  12   7       55.34       15.54     24.77 o 
   1  12   7     2436.68     2540.74    121.67 o 
   2  12   7      319.10      264.07     41.93 o 
   3  12   7      404.22      347.06     62.59 o 
   4  12   7     1140.46      999.73     50.75 o 
   5  12   7       87.40       63.48     60.78 o 
   6  12   7      212.18      176.86     56.98 o 
   7  12   7        4.82       55.03     60.08 o 
   8  12   7       32.48       39.11     63.86 o 
  -6  13   7       14.79       76.83     53.47 o 
  -5  13   7      594.42      508.24    116.29 o 
  -4  13   7      152.93      134.05     47.26 o 
  -3  13   7      300.82      234.26     54.36 o 
  -2  13   7       61.83       25.00     28.59 o 
  -1  13   7      319.21      299.19     46.54 o 
   0  13   7      981.66     1191.85     82.71 o 
   1  13   7       12.92       -0.59     66.45 o 
   2  13   7      789.87      770.63    145.88 o 
   3  13   7       30.60       75.28     43.61 o 
   4  13   7      745.35      790.54     77.58 o 
   5  13   7      407.04      402.86     86.70 o 
   6  13   7      960.43      929.27    119.92 o 
   0  14   7      221.11      189.04     45.23 o 
 -16   0   8      181.15      180.24     82.12 o 
 -15   0   8     2940.33     3107.21    180.72 o 
 -14   0   8     2714.65     2626.92    212.33 o 
 -13   0   8     5783.12     5728.54    203.33 o 
 -12   0   8    14235.15    13824.99    401.88 o 
 -11   0   8      230.21      233.92     62.49 o 
 -10   0   8    14646.02    13877.27    365.87 o 
  -9   0   8     6223.77     6358.15    171.36 o 
  -8   0   8    11648.36    11276.62    304.61 o 
  -7   0   8    22710.37    23820.00    829.60 o 
  -6   0   8     1366.76     1289.46     66.26 o 
  -5   0   8    68176.30    68059.12   2189.78 o 
  -4   0   8     4025.11     4337.87    178.33 o 
  -3   0   8    13733.54    13552.34    263.94 o 
  -2   0   8     6082.16     6028.37    111.57 o 
  -1   0   8     5400.28     5077.77    129.79 o 
   0   0   8     5084.62     5219.50    129.79 o 
   1   0   8     1819.42     1961.85     60.74 o 
   2   0   8     9652.09     9228.35    219.08 o 
   3   0   8    13547.95    13856.02    344.71 o 
   4   0   8     2951.68     3154.81     60.98 o 
   5   0   8     4026.03     3713.31    400.52 o 
   6   0   8    38580.02    40635.97    856.22 o 
   7   0   8     1504.57     1541.56     44.65 o 
   8   0   8     7094.29     7121.54    133.59 o 
   9   0   8    11198.44    11378.49    228.48 o 
  10   0   8     6757.37     6768.95    161.30 o 
  11   0   8    12014.21    12503.43    332.82 o 
  12   0   8      311.22      412.97     49.06 o 
  13   0   8     8639.41     8483.59    200.77 o 
  14   0   8      780.84      765.58     59.44 o 
  15   0   8     1336.94     1230.64    108.50 o 
  16   0   8     2521.64     2406.76    174.43 o 
 -16   1   8     2605.54     2609.84    115.90 o 
 -15   1   8     2328.35     2322.31    102.48 o 
 -14   1   8     2780.15     2765.63     96.31 o 
 -13   1   8     5112.70     5254.90    144.24 o 
 -12   1   8      455.66      508.91     46.13 o 
 -11   1   8     8823.55     8764.86    189.50 o 
 -10   1   8     3594.65     3507.95    101.86 o 
  -9   1   8     5917.26     5998.10    150.91 o 
  -8   1   8     5019.93     4852.92    101.03 o 
  -7   1   8     6695.94     6677.69    120.27 o 
  -6   1   8    25448.67    25885.63    471.08 o 
  -5   1   8     2319.02     2424.54     54.36 o 
  -4   1   8    56356.80    55549.59   1165.52 o 
  -3   1   8     5565.25     5886.69    135.25 o 
  -2   1   8    26433.93    26629.47    491.33 o 
  -1   1   8    18255.34    17476.65    293.97 o 
   0   1   8    22617.28    21827.60    445.59 o 
   1   1   8    20699.30    19475.78    554.45 o 
   2   1   8    25913.84    26885.00    615.24 o 
   3   1   8    29771.96    28901.77    522.43 o 
   4   1   8      782.69      875.90     49.21 o 
   5   1   8    12017.28    12432.26    189.10 o 
   6   1   8     4330.68     4603.01     48.24 o 
   7   1   8     2618.67     2625.72     49.90 o 
   8   1   8      412.94      426.96     21.28 o 
   9   1   8     2463.96     2563.55     48.33 o 
  10   1   8     4816.38     5022.90     78.23 o 
  11   1   8      263.39      248.07     19.04 o 
  12   1   8    10488.88    10327.15    163.78 o 
  13   1   8     1360.50     1359.78     55.15 o 
  14   1   8     2040.04     2007.13     57.40 o 
  15   1   8     1453.92     1462.86     73.09 o 
  16   1   8      536.73      520.95    112.79 o 
 -16   2   8     1274.42     1244.77     78.77 o 
 -15   2   8      519.78      567.44     68.02 o 
 -14   2   8     1946.45     1996.11     87.07 o 
 -13   2   8       41.83       53.47     30.44 o 
 -12   2   8     1413.12     1464.81     65.42 o 
 -11   2   8     1134.39      851.99     54.99 o 
 -10   2   8      928.65      786.24     44.84 o 
  -9   2   8      306.27      246.18     28.73 o 
  -8   2   8     4539.10     4466.27    109.53 o 
  -7   2   8      162.97      226.71     29.18 o 
  -6   2   8     8281.46     7410.18    147.95 o 
  -5   2   8    15578.81    15542.97    246.64 o 
  -4   2   8    13333.93    13859.05    209.88 o 
  -3   2   8    61841.53    62012.09   1500.60 o 
  -2   2   8     4133.25     3468.91     82.20 o 
  -1   2   8    13226.68    11642.44    172.03 o 
   0   2   8     5067.58     5262.23     92.54 o 
   1   2   8    27351.45    28528.45    544.64 o 
   2   2   8   106477.92   109837.80   4034.88 o 
   3   2   8      124.89      135.68     13.37 o 
   4   2   8    41810.41    43107.42    904.76 o 
   5   2   8    16394.33    16350.90    221.96 o 
   6   2   8    10148.19    10143.54    119.25 o 
   7   2   8     7442.91     7474.68    121.44 o 
   8   2   8      699.66      684.32     41.17 o 
   9   2   8     5394.20     5546.52    127.64 o 
  10   2   8      121.13      147.14     13.44 o 
  11   2   8     2631.76     2677.83     85.30 o 
  12   2   8       29.14       30.10     16.26 o 
  13   2   8     2459.72     2645.51    130.51 o 
  14   2   8      167.62      151.91     37.10 o 
  15   2   8      971.85     1064.63     58.91 o 
  16   2   8      366.18      326.35     46.02 o 
 -15   3   8      777.17      819.88     62.97 o 
 -14   3   8      303.43      356.77     52.20 o 
 -13   3   8     2097.33     2132.59     87.56 o 
 -12   3   8      470.93      404.66     40.70 o 
 -11   3   8     3347.54     3205.81    103.86 o 
 -10   3   8      554.27      530.01     45.26 o 
  -9   3   8     3533.26     3453.36    110.31 o 
  -8   3   8       38.03       28.87     25.87 o 
  -7   3   8     7086.83     7045.56    134.32 o 
  -6   3   8     3016.53     3189.24     63.91 o 
  -5   3   8      347.94      349.44     24.46 o 
  -4   3   8     8426.31     7873.50    119.59 o 
  -3   3   8     4304.99     4597.80    124.69 o 
  -2   3   8     2244.81     1863.10     62.87 o 
  -1   3   8     1740.08     1694.71     32.54 o 
   0   3   8     2384.90     2292.22     36.22 o 
   1   3   8    23199.34    23306.67    395.58 o 
   2   3   8      502.05      452.15     26.42 o 
   3   3   8    37643.95    38650.37   1017.72 o 
   4   3   8      762.71      671.57     21.92 o 
   5   3   8    11451.79    11305.27    140.90 o 
   6   3   8     8652.95     8530.96    135.53 o 
   7   3   8     3651.88     3855.37     79.21 o 
   8   3   8     8066.57     8116.05    142.46 o 
   9   3   8     1578.30     1579.96     47.16 o 
  10   3   8     3275.89     3388.92     88.40 o 
  11   3   8        0.21      -13.16     22.63 o 
  12   3   8     2032.05     1972.15     65.28 o 
  13   3   8       79.57       86.49     33.36 o 
  14   3   8      782.36      779.04     53.00 o 
  15   3   8      320.66      293.12     47.84 o 
 -15   4   8      539.15      503.33     59.91 o 
 -14   4   8      353.87      528.01    165.01 o 
 -13   4   8      774.33      758.35     78.07 o 
 -12   4   8     2259.13     2336.07     88.35 o 
 -11   4   8      373.79      352.43     47.79 o 
 -10   4   8     5884.07     5814.30    125.25 o 
  -9   4   8     2280.01     2647.59    263.97 o 
  -8   4   8     2483.46     2521.17     65.32 o 
  -7   4   8     5221.45     5174.84     87.95 o 
  -6   4   8     1337.57     1302.31     34.91 o 
  -5   4   8     1021.03      826.80     32.05 o 
  -4   4   8      281.98      244.42     27.05 o 
  -3   4   8      145.34      174.12     19.59 o 
  -2   4   8     3603.75     3525.48     60.58 o 
  -1   4   8       54.21       87.35     11.42 o 
   0   4   8     2987.52     2988.31     43.13 o 
   1   4   8       55.59      121.24     18.78 o 
   2   4   8       37.21       30.69     16.87 o 
   3   4   8     7627.60     8068.39    118.49 o 
   4   4   8       13.87       17.24      9.07 o 
   5   4   8      128.47      158.55     16.26 o 
   6   4   8     1246.49     1338.38    106.83 o 
   7   4   8       63.56       74.15     15.76 o 
   8   4   8     9188.82     9327.56    164.67 o 
   9   4   8     1056.83     1164.02     94.00 o 
  10   4   8     2613.91     2796.11    130.07 o 
  11   4   8     4970.79     5110.69    125.29 o 
  12   4   8       44.09       31.27     38.98 o 
  13   4   8     1534.44     1500.80     66.09 o 
  14   4   8      466.21      377.51     50.71 o 
  15   4   8      394.27      359.99     45.23 o 
 -15   5   8       32.36       -2.30     34.81 o 
 -14   5   8      142.94      121.65     40.91 o 
 -13   5   8      178.68      113.71     35.79 o 
 -12   5   8       12.15       22.05     27.20 o 
 -11   5   8      336.44      345.79     36.54 o 
 -10   5   8      202.58      191.74     31.78 o 
  -9   5   8      954.57      967.37     50.64 o 
  -8   5   8      385.85      378.50     29.41 o 
  -7   5   8      309.93      405.72     76.13 o 
  -6   5   8     1454.88     1408.12     42.86 o 
  -5   5   8      318.76      368.77     41.64 o 
  -4   5   8     2332.33     2130.92     43.58 o 
  -3   5   8     1604.03     1578.10     35.38 o 
  -2   5   8      228.10      256.94     22.55 o 
  -1   5   8     2147.81     2377.24     42.27 o 
   0   5   8       67.10      106.34     10.97 o 
   1   5   8     1459.28     1447.16     39.80 o 
   2   5   8     1064.76      959.84    117.36 o 
   3   5   8        1.64      -27.17     27.17 o 
   4   5   8     2077.85     2042.91    132.38 o 
   5   5   8        6.40       33.68     15.04 o 
   6   5   8      220.82      163.57     11.63 o 
   7   5   8     2015.05     1952.36     86.55 o 
   8   5   8       30.99       30.44     12.70 o 
   9   5   8      306.26      330.47     47.76 o 
  10   5   8      242.06      319.33     45.41 o 
  11   5   8       14.56        7.50     21.59 o 
  12   5   8      345.11      373.29     70.60 o 
  13   5   8       13.12      -20.01     43.90 o 
  14   5   8       42.17       95.82     31.36 o 
  15   5   8       88.45       84.10     48.88 o 
 -14   6   8       79.06       97.23     36.75 o 
 -13   6   8      212.19      143.09     32.84 o 
 -12   6   8      802.14      802.11     41.39 o 
 -11   6   8       27.05       23.95     24.58 o 
 -10   6   8      683.35      795.68     57.29 o 
  -9   6   8       77.21       60.72     21.94 o 
  -8   6   8      679.78      643.97     46.52 o 
  -7   6   8      817.10     1032.44    114.76 o 
  -6   6   8       66.72       80.28     24.00 o 
  -5   6   8      101.16       98.32     22.28 o 
  -4   6   8     1144.63     1185.52     39.80 o 
  -3   6   8     1731.72     1756.77     41.99 o 
  -2   6   8      514.00      511.09     25.40 o 
  -1   6   8     6674.90     6673.35     92.96 o 
   0   6   8      636.36      674.24     18.81 o 
   1   6   8      771.88      662.71     61.13 o 
   2   6   8     1014.22      592.10    128.17 o 
   3   6   8      950.08      962.63     64.46 o 
   4   6   8      704.48      718.62     47.45 o 
   5   6   8      910.37      933.98     27.51 o 
   6   6   8      449.96      490.84     55.21 o 
   7   6   8        1.78       -8.96     29.34 o 
   8   6   8      329.30      357.57     50.71 o 
   9   6   8      668.34      567.17     52.43 o 
  10   6   8      633.81      616.33     31.40 o 
  11   6   8     1654.57     1605.30     72.70 o 
  12   6   8       36.22       36.52     35.33 o 
  13   6   8      394.02      383.58     72.75 o 
  14   6   8      487.63      565.54     77.09 o 
 -14   7   8      627.71      561.07     60.63 o 
 -13   7   8     1098.80     1166.64     77.63 o 
 -12   7   8      213.36      205.01     32.55 o 
 -11   7   8     1515.66     1532.69    153.29 o 
 -10   7   8      250.14      197.43     30.66 o 
  -9   7   8     1122.11     1174.63     53.08 o 
  -8   7   8     1708.28     1663.99     57.04 o 
  -7   7   8     1097.66     1154.15     49.57 o 
  -6   7   8     2261.50     2181.00    101.83 o 
  -5   7   8       25.95       45.17     19.83 o 
  -4   7   8      874.14      952.50     39.83 o 
  -3   7   8      513.94      592.86     68.04 o 
  -2   7   8       32.77       48.74     23.45 o 
  -1   7   8      393.25      384.29     20.64 o 
   0   7   8      199.35      238.90     26.83 o 
   1   7   8      739.12      772.58     24.92 o 
   2   7   8      424.41      425.78     46.72 o 
   3   7   8     1157.22     1002.93     77.35 o 
   4   7   8       46.92       28.25     18.43 o 
   5   7   8     1688.67     1601.69     47.02 o 
   6   7   8      219.91      143.71     41.61 o 
   7   7   8     2209.05     2273.52    113.05 o 
   8   7   8      474.50      408.79     57.58 o 
   9   7   8     1162.45     1508.72    600.39 o 
  10   7   8     2424.71     2188.76    178.96 o 
  11   7   8      523.86      933.69    371.71 o 
  12   7   8     2078.31     2036.34    155.59 o 
  13   7   8       70.66       58.95     70.86 o 
 -13   8   8       51.14       76.09     50.34 o 
 -12   8   8      806.19      799.15     71.46 o 
 -11   8   8        1.07       10.76     24.76 o 
 -10   8   8      785.58      829.76     41.93 o 
  -9   8   8       77.88       69.69     25.00 o 
  -8   8   8     2059.22     2065.49     81.89 o 
  -7   8   8     3691.69     3788.47     94.61 o 
  -6   8   8     3921.34     3800.59     83.62 o 
  -5   8   8     1198.91     1176.75     58.67 o 
  -4   8   8     4143.20     4305.19    105.38 o 
  -3   8   8     7973.60     8110.77    128.42 o 
  -2   8   8     1950.08     1947.73     52.92 o 
  -1   8   8     7024.00     7220.47    112.21 o 
   0   8   8     1205.29     1195.82     38.97 o 
   1   8   8     3261.30     3360.48     78.57 o 
   2   8   8     9715.37    10045.22    255.68 o 
   3   8   8      103.73      100.54     22.53 o 
   4   8   8     8340.35     8674.70    428.82 o 
   5   8   8     1819.98     1815.91     73.56 o 
   6   8   8     2042.15     1972.49    137.05 o 
   7   8   8     1629.00     1637.63    107.46 o 
   8   8   8       55.54      121.89     55.33 o 
   9   8   8      900.31      703.07     75.32 o 
  10   8   8        3.64       -0.84     66.97 o 
  11   8   8      337.08      266.93     63.04 o 
  12   8   8        1.03      -31.33    117.33 o 
  13   8   8      397.06      454.13    122.00 o 
 -12   9   8        0.12       -2.50     28.45 o 
 -11   9   8     1249.58     1304.26     74.98 o 
 -10   9   8       82.16       40.50     23.26 o 
  -9   9   8      648.42      688.03     45.63 o 
  -8   9   8       52.76       76.01     27.34 o 
  -7   9   8     2783.74     2776.55     71.28 o 
  -6   9   8     2558.95     2521.89     65.17 o 
  -5   9   8     4192.28     4266.46    106.13 o 
  -4   9   8     5201.36     5318.82    101.81 o 
  -3   9   8      773.86      814.41     32.11 o 
  -2   9   8    13890.53    14019.73    284.64 o 
  -1   9   8     1443.42     1590.78     78.16 o 
   0   9   8     9060.63     9126.13    167.04 o 
   1   9   8    10015.66    10665.47    388.78 o 
   2   9   8      111.28      119.61     28.25 o 
   3   9   8    12870.88    13396.01    922.78 o 
   4   9   8      900.19      901.87    100.12 o 
   5   9   8     7506.52     7294.73    132.60 o 
   6   9   8     3643.92     2962.03    218.11 o 
   7   9   8      691.11      673.64     68.21 o 
   8   9   8     2909.52     2777.12    125.17 o 
   9   9   8        0.76       12.50     40.38 o 
  10   9   8     1208.21     1304.69    122.00 o 
  11   9   8        1.69       43.92     60.57 o 
  12   9   8     1047.55     1037.41    101.72 o 
 -11  10   8        0.01      -47.38     47.38 o 
 -10  10   8     2509.90     2404.25    124.96 o 
  -9  10   8     1020.35     1029.77     44.64 o 
  -8  10   8     2495.16     2493.62    113.82 o 
  -7  10   8     4144.28     4125.24     95.76 o 
  -6  10   8      354.48      252.86     57.09 o 
  -5  10   8     6684.64     6444.12    148.05 o 
  -4  10   8      450.93      377.17     55.01 o 
  -3  10   8     5507.82     5779.90    117.25 o 
  -2  10   8     2773.68     2716.22     80.08 o 
  -1  10   8     3376.75     3624.86     90.91 o 
   0  10   8     1777.31     1891.21     45.47 o 
   1  10   8     4071.98     4417.24    307.83 o 
   2  10   8     3598.95     3648.57    105.07 o 
   3  10   8      958.14      999.87     42.61 o 
   4  10   8     3595.66     3563.95    108.11 o 
   5  10   8        1.60       -4.33     19.63 o 
   6  10   8     2299.34     2046.61    110.83 o 
   7  10   8      752.01      696.44    123.18 o 
   8  10   8     1186.22     1159.07     91.74 o 
   9  10   8     1582.91     1469.60    106.60 o 
  10  10   8      285.89      273.51     70.86 o 
  11  10   8     3380.24     3576.71    181.89 o 
  -9  11   8     2027.18     2116.00    125.68 o 
  -8  11   8     2592.04     2567.95    175.65 o 
  -7  11   8      695.30      852.17     91.22 o 
  -6  11   8     4354.07     4427.45    106.48 o 
  -5  11   8       43.43       12.91     30.56 o 
  -4  11   8     3344.31     3521.03     97.15 o 
  -3  11   8     1128.05     1103.86     40.73 o 
  -2  11   8     2233.06     2356.20     85.65 o 
  -1  11   8     1676.16     1619.93     70.20 o 
   0  11   8     1364.19     1403.44     75.94 o 
   1  11   8     1747.03     1696.08     94.48 o 
   2  11   8      252.47      235.93     31.09 o 
   3  11   8     2245.11     2274.50     99.88 o 
   4  11   8      679.13      647.68     51.17 o 
   5  11   8     2934.29     2758.98     82.94 o 
   6  11   8        2.60        8.72     38.29 o 
   7  11   8     3163.82     3200.30    148.24 o 
   8  11   8     1495.16     1563.75    182.41 o 
   9  11   8     1095.78      856.32    124.08 o 
  -8  12   8     1148.35     1322.27    196.24 o 
  -7  12   8      899.61     1017.91     67.42 o 
  -6  12   8      548.11      471.25    129.53 o 
  -5  12   8     1454.79     1561.64     63.24 o 
  -4  12   8      216.75      337.83     94.55 o 
  -3  12   8     3069.53     3312.21     96.82 o 
  -2  12   8      168.62      150.20     25.30 o 
  -1  12   8     2960.07     2996.89    165.09 o 
   0  12   8     1584.31     1818.40    177.55 o 
   1  12   8      792.73      765.55     48.99 o 
   2  12   8     3736.43     3877.12    125.30 o 
   3  12   8      272.68      211.19     47.14 o 
   4  12   8     3525.85     3582.84    116.44 o 
   5  12   8      200.26      289.43     70.81 o 
   6  12   8     1756.58     1799.74    112.28 o 
   7  12   8     1514.18     1600.28    113.31 o 
   8  12   8      402.24      479.08     80.94 o 
  -5  13   8      498.10      540.99    148.74 o 
  -4  13   8     1428.62     1500.29     81.75 o 
  -3  13   8        7.17       25.85     40.05 o 
  -2  13   8     3187.04     3239.47    145.46 o 
  -1  13   8      916.26      998.78    126.15 o 
   0  13   8     2605.40     2554.05    137.46 o 
   1  13   8     3094.87     2988.62    123.83 o 
   2  13   8      186.03      166.33     48.52 o 
   3  13   8     2089.54     2195.80    130.80 o 
   4  13   8      343.50      336.15     63.99 o 
   5  13   8     1813.52     1807.81    115.66 o 
 -16   1   9      403.51      403.91     62.41 o 
 -15   1   9      431.11      387.11     61.63 o 
 -14   1   9      701.66      696.92     69.71 o 
 -13   1   9      389.58      419.06     51.88 o 
 -12   1   9        9.66        6.71     31.89 o 
 -11   1   9      540.98      530.23     48.63 o 
 -10   1   9      572.12      631.49     49.96 o 
  -9   1   9        5.34       -6.99     21.76 o 
  -8   1   9      724.60      726.60     38.41 o 
  -7   1   9     1342.55     1109.27     50.55 o 
  -6   1   9     1022.53     1134.69     39.86 o 
  -5   1   9      818.49      760.07     34.29 o 
  -4   1   9     6068.66     6025.46    100.10 o 
  -3   1   9        4.53       58.42     16.09 o 
  -2   1   9     5999.90     5395.79    136.51 o 
  -1   1   9     4082.09     3757.00     75.24 o 
   0   1   9     1469.67     1328.12     41.02 o 
   1   1   9    26110.89    27918.88    680.96 o 
   2   1   9    10884.73    10639.39    283.97 o 
   3   1   9     2110.73     2156.00     59.22 o 
   4   1   9    16047.39    16215.24    254.06 o 
   5   1   9       27.84       88.44     21.09 o 
   6   1   9     5358.25     5370.76     71.22 o 
   7   1   9     4434.60     4530.78     70.90 o 
   8   1   9      477.65      542.49     27.05 o 
   9   1   9     1465.35     1451.88     31.17 o 
  10   1   9       41.69       27.61     15.55 o 
  11   1   9      255.54      336.52     65.15 o 
  12   1   9       66.78       41.03     25.86 o 
  13   1   9      402.19      425.27     31.27 o 
  14   1   9       40.78       28.84     26.38 o 
  15   1   9        0.59       -2.47     27.46 o 
  16   1   9      107.57       93.97     64.89 o 
 -15   2   9      186.69      196.58     49.39 o 
 -14   2   9      363.52      360.70     52.89 o 
 -13   2   9      107.21      105.36     38.21 o 
 -12   2   9      449.16      419.98     47.13 o 
 -11   2   9     1666.65     1348.52     79.74 o 
 -10   2   9     1138.41     1066.35     72.46 o 
  -9   2   9     2674.13     2608.57     82.10 o 
  -8   2   9       12.84       24.91     25.97 o 
  -7   2   9     2364.77     2326.56     69.57 o 
  -6   2   9      728.41      717.00     32.02 o 
  -5   2   9     2971.81     2860.40     70.21 o 
  -4   2   9      587.60      466.76     24.00 o 
  -3   2   9     1404.36     1492.44     38.92 o 
  -2   2   9     5336.84     4948.58    150.77 o 
  -1   2   9      139.92      321.75     72.90 o 
   0   2   9    21681.32    21420.37    445.69 o 
   1   2   9    33484.13    35993.86    890.64 o 
   2   2   9     2056.85     1738.11     59.66 o 
   3   2   9     8352.29     9172.50    149.61 o 
   4   2   9     5641.44     5327.52    260.02 o 
   5   2   9     7302.21     7415.86    112.60 o 
   6   2   9       76.67       63.99      9.85 o 
   7   2   9     8078.66     7905.00    150.31 o 
   8   2   9     2553.01     2406.20    119.91 o 
   9   2   9     2022.24     1927.40     54.45 o 
  10   2   9     1900.43     1954.94     57.54 o 
  11   2   9      112.61       64.12     25.69 o 
  12   2   9      935.40      985.10     50.82 o 
  13   2   9       21.66       25.80     25.05 o 
  14   2   9      342.08      379.76     47.91 o 
  15   2   9        2.39      -10.34     37.10 o 
 -15   3   9     1412.87     1641.37     82.49 o 
 -14   3   9        2.52       18.60     37.27 o 
 -13   3   9     3777.77     3828.04    123.99 o 
 -12   3   9      557.05      640.21     59.37 o 
 -11   3   9     3417.69     3379.36    110.07 o 
 -10   3   9    11919.37    11344.84    252.03 o 
  -9   3   9      132.53       97.03     26.89 o 
  -8   3   9    17205.76    17228.62    319.55 o 
  -7   3   9    15737.18    16161.54    279.52 o 
  -6   3   9     8595.68     8659.92    149.14 o 
  -5   3   9    10611.37    10189.83    164.18 o 
  -4   3   9       13.76       11.20     14.31 o 
  -3   3   9     5561.96     5454.56     83.34 o 
  -2   3   9      313.61      309.04     19.25 o 
  -1   3   9    13900.01    13961.81    225.42 o 
   0   3   9     1961.81     2114.29     38.12 o 
   1   3   9      907.10      981.94     32.06 o 
   2   3   9     5607.72     5817.23     87.03 o 
   3   3   9     3003.94     3373.07     91.23 o 
   4   3   9       39.48       75.02     15.96 o 
   5   3   9     3637.41     3543.26     47.43 o 
   6   3   9     5582.71     5981.04    166.57 o 
   7   3   9      315.76      366.76     30.77 o 
   8   3   9    14471.56    14101.65    268.03 o 
   9   3   9      657.59      676.47     35.48 o 
  10   3   9     2427.07     2442.50     73.93 o 
  11   3   9     4895.41     4914.88    120.09 o 
  12   3   9      767.49      813.51    165.56 o 
  13   3   9     4766.04     5070.07    149.02 o 
  14   3   9       81.40       59.54     28.32 o 
  15   3   9     2272.43     2140.77    109.44 o 
 -15   4   9      143.14      128.14     52.14 o 
 -14   4   9     3075.60     3081.98    104.85 o 
 -13   4   9     1082.72     1159.85     67.36 o 
 -12   4   9     2585.87     2584.40     82.80 o 
 -11   4   9     3425.44     3410.91    103.41 o 
 -10   4   9     1107.60     1069.46     74.88 o 
  -9   4   9    14754.09    14453.93    304.27 o 
  -8   4   9       70.01       57.67     29.47 o 
  -7   4   9     8187.79     8395.25    128.56 o 
  -6   4   9     6494.18     6424.59    109.70 o 
  -5   4   9     9417.63     9552.92    146.15 o 
  -4   4   9     6836.39     6737.29    107.22 o 
  -3   4   9       46.70       58.58     18.17 o 
  -2   4   9    17811.72    17975.94    274.21 o 
  -1   4   9      301.04      420.60     39.20 o 
   0   4   9    10054.37    10429.96    140.79 o 
   1   4   9     5038.52     5316.59    209.49 o 
   2   4   9     6505.98     6339.32     98.33 o 
   3   4   9     4121.86     3979.51     64.93 o 
   4   4   9     3143.52     3131.52     61.19 o 
   5   4   9     4349.73     4407.40    117.84 o 
   6   4   9      163.64      139.75      6.25 o 
   7   4   9     6265.32     6456.73    141.97 o 
   8   4   9       67.83       42.84     29.55 o 
   9   4   9     7609.40     7483.02    140.53 o 
  10   4   9     9534.01     9810.58    211.82 o 
  11   4   9     1801.83     1804.57     59.57 o 
  12   4   9     4234.41     4467.40    115.05 o 
  13   4   9      477.42      554.81     61.76 o 
  14   4   9     3227.88     3250.63    111.23 o 
  15   4   9      425.24      311.42     56.35 o 
 -15   5   9     2219.42     2441.06    102.32 o 
 -14   5   9     1504.10     1549.17    100.97 o 
 -13   5   9      447.19      514.33     44.01 o 
 -12   5   9     1461.33     1516.16     62.91 o 
 -11   5   9      678.15      695.87     43.79 o 
 -10   5   9     3921.67     3839.44     92.47 o 
  -9   5   9       87.14       88.39     22.49 o 
  -8   5   9     5832.13     5694.08    101.17 o 
  -7   5   9      280.21      348.82     30.45 o 
  -6   5   9     3458.02     3501.85     87.07 o 
  -5   5   9      381.50      445.70     28.10 o 
  -4   5   9     8250.35     8313.32    125.93 o 
  -3   5   9     3262.22     3258.71     55.41 o 
  -2   5   9     4647.74     4805.17     75.53 o 
  -1   5   9    27710.44    27788.28    475.62 o 
   0   5   9      266.37      425.47     66.09 o 
   1   5   9    30452.45    30617.38    602.26 o 
   2   5   9     6311.44     6134.32     98.29 o 
   3   5   9     9147.50     8216.91    326.26 o 
   4   5   9    14498.61    13369.73    331.57 o 
   5   5   9      360.95      403.73     24.64 o 
   6   5   9    15586.07    15698.39    267.81 o 
   7   5   9     3844.21     3833.30     66.62 o 
   8   5   9     4317.77     4232.71     92.96 o 
   9   5   9    10184.75    10189.23    188.73 o 
  10   5   9      454.28      461.06     38.59 o 
  11   5   9     3061.28     2915.04    108.16 o 
  12   5   9      138.26       92.27     36.11 o 
  13   5   9     1537.62     1581.30     64.00 o 
  14   5   9        6.04       15.70     38.81 o 
 -14   6   9     1525.56     1607.54     70.76 o 
 -13   6   9     1125.89     1206.31     62.83 o 
 -12   6   9      531.63      641.44     41.97 o 
 -11   6   9     2462.34     2350.04     68.92 o 
 -10   6   9        0.66       -0.73     18.80 o 
  -9   6   9     4555.54     4582.44    162.73 o 
  -8   6   9      666.60      640.00     35.16 o 
  -7   6   9     5793.50     5917.48    115.41 o 
  -6   6   9     3225.89     3225.15     78.15 o 
  -5   6   9     6161.24     6259.22    109.17 o 
  -4   6   9     3321.05     3368.94     62.04 o 
  -3   6   9     8076.57     8309.11    125.07 o 
  -2   6   9    18856.27    18810.93    292.77 o 
  -1   6   9      860.38      846.83     35.44 o 
   0   6   9    26381.95    26810.18    448.32 o 
   1   6   9     2920.10     3033.13    155.83 o 
   2   6   9    11815.68    11595.10    180.60 o 
   3   6   9     5303.57     5421.69    135.63 o 
   4   6   9     3663.62     3748.41    160.21 o 
   5   6   9    13525.45    13503.00    458.93 o 
   6   6   9      757.36      811.12     55.78 o 
   7   6   9     9235.48     9619.75    511.88 o 
   8   6   9     3229.20     3243.31    116.32 o 
   9   6   9     4122.87     3955.21     87.21 o 
  10   6   9     3553.84     3224.27    164.62 o 
  11   6   9       15.65       12.50     17.54 o 
  12   6   9     1821.40     1805.89     88.56 o 
  13   6   9       34.74       -0.93     37.05 o 
  14   6   9     1883.36     1739.75    183.52 o 
 -13   7   9     1880.86     1826.27     72.94 o 
 -12   7   9     1861.89     1863.45     68.02 o 
 -11   7   9     2210.57     2242.08     71.45 o 
 -10   7   9     5925.40     5949.91    139.66 o 
  -9   7   9      101.52       98.28     25.58 o 
  -8   7   9    11032.23    11086.44    232.82 o 
  -7   7   9     1594.56     1554.74     50.78 o 
  -6   7   9     3359.90     3494.11     74.41 o 
  -5   7   9    10293.47    10150.63    293.88 o 
  -4   7   9     1248.99     1284.08     70.21 o 
  -3   7   9    15769.90    15991.80    289.27 o 
  -2   7   9      808.41      861.86     27.65 o 
  -1   7   9     1840.55     1725.77     48.29 o 
   0   7   9     7850.11     7768.81    123.49 o 
   1   7   9     1319.22     1255.72     62.37 o 
   2   7   9     5156.44     5373.51    159.99 o 
   3   7   9     1424.07     1616.57    168.46 o 
   4   7   9     8152.85     8847.50    510.09 o 
   5   7   9      637.00      652.08     78.13 o 
   6   7   9     4010.85     3876.47    124.63 o 
   7   7   9       52.95       -1.72     40.75 o 
   8   7   9     7042.35     6910.73    208.67 o 
   9   7   9     1037.75     1089.56     95.87 o 
  10   7   9     2659.59     2888.49    137.05 o 
  11   7   9     1761.34     1826.10    154.19 o 
  12   7   9     1006.69     1016.47    111.36 o 
  13   7   9     3251.24     3454.07    165.33 o 
 -13   8   9      566.04      620.70     91.12 o 
 -12   8   9     1028.92     1042.89     60.02 o 
 -11   8   9     2387.35     2309.09     84.53 o 
 -10   8   9      416.36      377.57     42.20 o 
  -9   8   9     8019.98     7983.92    193.41 o 
  -8   8   9      501.33      473.03     41.14 o 
  -7   8   9     6348.31     6417.53    125.67 o 
  -6   8   9     4806.72     4881.44    105.49 o 
  -5   8   9      595.11      626.69     76.96 o 
  -4   8   9    10310.86    10590.44    174.12 o 
  -3   8   9      179.47      175.57     35.99 o 
  -2   8   9     2354.14     2126.80     63.10 o 
  -1   8   9     2157.86     2158.05     46.47 o 
   0   8   9      661.04      714.52     53.18 o 
   1   8   9     2265.69     1681.85    262.64 o 
   2   8   9      822.13      862.32    101.28 o 
   3   8   9     1053.50     1057.96     88.51 o 
   4   8   9      662.29      742.18    212.85 o 
   5   8   9     7073.34     6711.58    117.54 o 
   6   8   9      162.99      178.95     45.31 o 
   7   8   9     2991.87     3125.57    193.09 o 
   8   8   9      126.67      141.76     58.72 o 
   9   8   9     3142.29     2940.31    135.42 o 
  10   8   9      579.10      595.54     84.71 o 
  11   8   9     1373.11     1334.83    100.34 o 
  12   8   9     1718.80     1646.24    115.00 o 
  13   8   9       26.92      -29.88     51.06 o 
 -12   9   9      416.53      456.65     55.27 o 
 -11   9   9       14.66       43.36     26.08 o 
 -10   9   9      565.71      583.64     41.06 o 
  -9   9   9      300.01      266.73     35.48 o 
  -8   9   9       11.64       12.17     23.87 o 
  -7   9   9      168.56      116.16     27.77 o 
  -6   9   9     1093.19     1091.26     42.60 o 
  -5   9   9      508.26      542.69     33.10 o 
  -4   9   9      744.71      705.69     39.11 o 
  -3   9   9     1490.90     1492.03     40.14 o 
  -2   9   9       21.49       11.16     19.33 o 
  -1   9   9     4891.66     4756.56    134.20 o 
   0   9   9        1.50        7.35     18.37 o 
   1   9   9     4420.23     4322.47    147.26 o 
   2   9   9     1529.79     1466.14    103.46 o 
   3   9   9      278.32      464.18    209.22 o 
   4   9   9     1653.84     1675.32     63.15 o 
   5   9   9       10.21       -5.75     24.83 o 
   6   9   9     2931.55     2519.06    177.15 o 
   7   9   9      939.17     1001.70    108.76 o 
   8   9   9      169.19      228.29     96.18 o 
   9   9   9      557.20      641.96     94.17 o 
  10   9   9       10.55      -50.47     50.47 o 
  11   9   9      372.14      417.68     74.30 o 
  12   9   9       17.21       52.47     70.28 o 
 -11  10   9       23.75        5.04     30.43 o 
 -10  10   9       44.60        2.34     34.47 o 
  -9  10   9       70.00      104.92     30.97 o 
  -8  10   9       40.99       22.07     26.10 o 
  -7  10   9        3.32       17.12     21.12 o 
  -6  10   9      315.69      386.31     43.54 o 
  -5  10   9       55.15       58.16     26.21 o 
  -4  10   9        5.74       -2.46     20.93 o 
  -3  10   9      514.86      602.80     33.05 o 
  -2  10   9      299.47      374.79     72.43 o 
  -1  10   9      458.16      426.95     40.28 o 
   0  10   9     1358.92     1475.16     47.89 o 
   1  10   9       66.99       26.39     28.32 o 
   2  10   9     1691.30     1856.02    116.55 o 
   3  10   9      743.57      886.67     65.34 o 
   4  10   9      152.89       84.61     21.21 o 
   5  10   9     2715.84     2689.84     63.55 o 
   6  10   9      262.11      242.53     70.77 o 
   7  10   9      306.90      357.92     61.22 o 
   8  10   9      850.19      826.64    121.48 o 
   9  10   9      219.21      185.85     59.84 o 
  10  10   9        2.29       17.96     60.42 o 
  -9  11   9       56.76       38.85     27.40 o 
  -8  11   9       13.45      -31.00     31.00 o 
  -7  11   9      137.51      114.92     31.03 o 
  -6  11   9       38.21       64.92     27.29 o 
  -5  11   9      130.83      109.46     37.06 o 
  -4  11   9       22.20       37.70     28.60 o 
  -3  11   9       25.69       38.31     20.54 o 
  -2  11   9       43.82       44.27     20.21 o 
  -1  11   9      431.17      428.58     27.43 o 
   0  11   9       63.48       60.80     13.84 o 
   1  11   9      564.52      589.48     51.14 o 
   2  11   9      809.72      781.95     69.93 o 
   3  11   9        2.64       -2.94     25.75 o 
   4  11   9      118.86      106.49     26.05 o 
   5  11   9      147.31      229.62    103.83 o 
   6  11   9       30.67       50.01     45.09 o 
   7  11   9       84.93       40.70     62.80 o 
   8  11   9        0.08       -3.42     43.36 o 
   9  11   9      150.86      177.57     86.44 o 
  -7  12   9      114.69       57.61     33.58 o 
  -6  12   9      210.66      203.96     39.09 o 
  -5  12   9      315.63      265.78     48.28 o 
  -4  12   9      185.27      163.97     41.13 o 
  -3  12   9      694.64      771.44     56.90 o 
  -2  12   9      222.00      263.90     41.59 o 
  -1  12   9      348.29      278.15    204.80 o 
   0  12   9     1964.83     2152.87     97.95 o 
   1  12   9      109.98       83.16     33.00 o 
   2  12   9      790.90      894.87     88.56 o 
   3  12   9      473.99      390.35     70.59 o 
   4  12   9      160.99       81.59     43.34 o 
   5  12   9     1304.07     1186.02     95.99 o 
   6  12   9      112.28       64.97     90.47 o 
   7  12   9      274.66      251.21     81.81 o 
  -5  13   9      333.67      324.46     43.47 o 
  -4  13   9      395.57      350.42     63.34 o 
  -3  13   9      663.45      786.91     77.39 o 
  -2  13   9        0.40      -47.76     61.77 o 
  -1  13   9      398.39      215.32    165.35 o 
   0  13   9       10.98      -17.44     80.47 o 
   1  13   9      894.62      929.38    234.91 o 
   2  13   9      202.70      151.49     49.77 o 
   3  13   9      287.56      291.64    102.79 o 
   4  13   9      502.29      613.68     89.40 o 
   5  13   9       40.52       -1.90     56.55 o 
 -15   0  10     1580.49     1652.30    141.21 o 
 -14   0  10      500.15      505.33     72.72 o 
 -13   0  10     4274.42     4201.20    169.74 o 
 -12   0  10      487.04      460.65    109.54 o 
 -11   0  10    15741.67    15163.86    435.53 o 
 -10   0  10     7548.84     7291.41    216.48 o 
  -9   0  10     3725.06     3770.28    147.15 o 
  -8   0  10    27323.40    27298.04    788.89 o 
  -7   0  10     2369.84     2490.06     88.02 o 
  -6   0  10    40447.66    38886.23   2057.64 o 
  -5   0  10     9091.89     9003.83    202.26 o 
  -4   0  10    26021.91    25454.05    644.90 o 
  -3   0  10    44361.07    44635.88   1205.16 o 
  -2   0  10      947.82      822.10     40.30 o 
  -1   0  10    22917.87    23129.01    717.46 o 
   0   0  10        5.72       -7.27     22.84 o 
   1   0  10    46022.01    47033.11   1752.64 o 
   2   0  10     7486.82     7404.59    188.45 o 
   3   0  10     3699.45     3637.14     93.97 o 
   4   0  10     2670.40     2662.18     72.16 o 
   5   0  10     3208.88     2859.59     55.24 o 
   6   0  10     4499.55     4599.35     93.07 o 
   7   0  10     1036.05      986.53     45.12 o 
   8   0  10    10330.67    10092.29    218.74 o 
   9   0  10      499.53      438.21     28.77 o 
  10   0  10    11368.76    11143.43    240.81 o 
  11   0  10     1146.14     1161.45     65.93 o 
  12   0  10    11937.64    12060.28    341.88 o 
  13   0  10     6062.09     5703.21    168.31 o 
  14   0  10     1573.89     1525.76     61.04 o 
  15   0  10     3315.91     3461.15    196.76 o 
 -15   1  10      170.19      174.15     45.34 o 
 -14   1  10     3582.14     3693.56    127.16 o 
 -13   1  10       67.43       88.81     35.01 o 
 -12   1  10     2392.57     2352.11     87.54 o 
 -11   1  10     2324.80     2280.17     91.24 o 
 -10   1  10      120.18      154.22     34.73 o 
  -9   1  10     4497.71     4263.06     94.44 o 
  -8   1  10     6551.08     6575.19    132.21 o 
  -7   1  10    13134.58    13301.41    236.69 o 
  -6   1  10       16.03       -0.21     18.09 o 
  -5   1  10    31225.46    30737.11    548.79 o 
  -4   1  10     9066.79     9003.61    145.28 o 
  -3   1  10     9733.52    10263.34    159.06 o 
  -2   1  10    24840.73    22628.10    430.61 o 
  -1   1  10     1140.48      958.06     47.43 o 
   0   1  10    26785.93    26780.32    600.49 o 
   1   1  10      651.52      766.90     38.28 o 
   2   1  10    33249.70    25539.33   6709.71 o 
   3   1  10     1445.54     1313.28    103.80 o 
   4   1  10     7748.74     7673.66    118.60 o 
   5   1  10     4562.40     4578.97     67.76 o 
   6   1  10      972.42     1041.55     33.96 o 
   7   1  10    11720.10    12268.79    162.74 o 
   8   1  10        4.88       40.05     12.16 o 
   9   1  10     6643.77     6973.89    112.27 o 
  10   1  10     1268.49     1116.81     44.51 o 
  11   1  10     5502.84     5373.00    102.76 o 
  12   1  10     3842.81     3836.57     73.76 o 
  13   1  10     1422.97     1405.03     62.56 o 
  14   1  10     3368.72     3426.40    108.28 o 
  15   1  10      116.35       64.52     27.41 o 
 -15   2  10     4444.16     4330.70    150.63 o 
 -14   2  10      258.79      250.44     48.25 o 
 -13   2  10     3244.70     3429.86    115.04 o 
 -12   2  10     3218.42     3140.61    102.18 o 
 -11   2  10       38.07       58.86     28.47 o 
 -10   2  10     6270.14     5954.54    144.53 o 
  -9   2  10      148.29      194.23     29.61 o 
  -8   2  10     1273.30     1325.80     52.02 o 
  -7   2  10       77.28       98.40     29.38 o 
  -6   2  10     7087.98     7162.39    128.66 o 
  -5   2  10     4281.32     4471.67     78.31 o 
  -4   2  10    14161.32    14086.92    226.62 o 
  -3   2  10     2576.34     2522.01     53.68 o 
  -2   2  10    16574.07    16081.40    301.52 o 
  -1   2  10    12427.82    11853.49    173.89 o 
   0   2  10      882.83      660.10     40.90 o 
   1   2  10    64181.46    63735.19   1880.94 o 
   2   2  10        4.78      -24.41     24.41 o 
   3   2  10    51263.96    52747.25   1196.43 o 
   4   2  10    26779.09    26643.14    484.07 o 
   5   2  10     6376.14     6143.51    120.42 o 
   6   2  10    17540.83    18634.58    270.79 o 
   7   2  10       27.08       27.64     13.28 o 
   8   2  10    17058.68    16403.35    300.09 o 
   9   2  10      532.63      623.56     44.31 o 
  10   2  10     6065.96     5950.57    117.07 o 
  11   2  10     3214.08     3277.75     79.82 o 
  12   2  10      630.55      609.70     40.92 o 
  13   2  10     1688.02     1668.51     64.37 o 
  14   2  10       18.36       51.06     29.71 o 
  15   2  10      777.53      793.60     50.73 o 
 -15   3  10       16.80       46.47     46.59 o 
 -14   3  10     1478.11     1302.29     78.50 o 
 -13   3  10      484.62      451.53     53.11 o 
 -12   3  10     1137.98     1116.32     66.03 o 
 -11   3  10     2880.36     2656.55    117.57 o 
 -10   3  10      762.91      735.77     59.19 o 
  -9   3  10     1996.35     2061.27     77.89 o 
  -8   3  10       86.61       72.71     27.90 o 
  -7   3  10     2480.52     2518.24     80.12 o 
  -6   3  10      398.77      366.85     28.47 o 
  -5   3  10      333.23      268.55     26.13 o 
  -4   3  10     1847.63     1830.30     43.01 o 
  -3   3  10     3980.42     4064.37     78.22 o 
  -2   3  10     5288.68     5331.17     77.69 o 
  -1   3  10      106.73       59.96     13.92 o 
   0   3  10     2821.39     2825.94     80.73 o 
   1   3  10     1196.15     1200.15     32.72 o 
   2   3  10    12817.35    12682.50    210.69 o 
   3   3  10     1852.71     1779.36     35.91 o 
   4   3  10     7097.50     7339.36    235.35 o 
   5   3  10     6271.62     6413.77    101.72 o 
   6   3  10     2925.51     2956.89     42.72 o 
   7   3  10    10908.77    10687.74    182.22 o 
   8   3  10      382.83      354.41     26.76 o 
   9   3  10     8197.81     8162.74    181.49 o 
  10   3  10       64.09      125.93     29.22 o 
  11   3  10     1291.03     1258.68     62.96 o 
  12   3  10      326.61      340.24     36.17 o 
  13   3  10      480.72      460.32     60.53 o 
  14   3  10      393.59      411.36     67.38 o 
  15   3  10       73.89       51.91     32.38 o 
 -15   4  10      162.01      153.82     44.06 o 
 -14   4  10       14.64      -26.01     42.36 o 
 -13   4  10     1225.47     1216.48     70.39 o 
 -12   4  10      131.58       76.34     34.88 o 
 -11   4  10     1372.49     1209.95     63.71 o 
 -10   4  10     2057.31     2127.97     72.81 o 
  -9   4  10     3603.03     3423.55     96.78 o 
  -8   4  10     6909.77     6802.70    145.42 o 
  -7   4  10      319.63      286.92     29.39 o 
  -6   4  10     7639.20     7652.80    131.13 o 
  -5   4  10     2444.72     2583.78     74.56 o 
  -4   4  10      549.05      555.10     58.03 o 
  -3   4  10    10492.08    10604.29    156.76 o 
  -2   4  10        7.48        6.01     13.75 o 
  -1   4  10     4661.95     4716.57     74.30 o 
   0   4  10     1724.86     1544.84     28.74 o 
   1   4  10     3751.62     3988.13    115.40 o 
   2   4  10     5285.22     5173.87    101.70 o 
   3   4  10        4.47       -9.95      9.95 o 
   4   4  10      166.53      184.90     18.15 o 
   5   4  10       65.89      107.14     18.94 o 
   6   4  10      127.00      116.53      9.74 o 
   7   4  10     4698.61     4818.37    146.31 o 
   8   4  10     3791.51     3874.17     85.36 o 
   9   4  10     2298.87     2297.82     80.13 o 
  10   4  10      971.47      953.76     65.98 o 
  11   4  10      146.75      118.65     36.21 o 
  12   4  10     1940.10     1858.28     76.88 o 
  13   4  10      661.32      676.89     45.64 o 
  14   4  10      549.57      712.39     60.75 o 
  15   4  10     1003.59     1103.04     72.04 o 
 -14   5  10       53.45       49.89     38.36 o 
 -13   5  10      152.92      144.55     40.98 o 
 -12   5  10       32.03       15.36     25.68 o 
 -11   5  10      105.18       85.89     30.74 o 
 -10   5  10      470.61      459.45     37.31 o 
  -9   5  10      115.55      146.86     24.82 o 
  -8   5  10      214.25      187.46     27.21 o 
  -7   5  10      460.35      502.65     44.32 o 
  -6   5  10     1051.17     1015.27     37.56 o 
  -5   5  10      172.61      179.73     25.63 o 
  -4   5  10     1591.09     1665.21     41.66 o 
  -3   5  10      373.90      417.68     27.82 o 
  -2   5  10      137.63      124.78     16.06 o 
  -1   5  10     4600.06     4844.88     76.73 o 
   0   5  10      733.71      807.11     22.79 o 
   1   5  10     1425.57     1415.28     93.75 o 
   2   5  10        0.75       -9.86     13.77 o 
   3   5  10      112.34       89.71     25.79 o 
   4   5  10      222.14      229.98     31.69 o 
   5   5  10       51.91       50.19      8.96 o 
   6   5  10       12.74        2.73     11.30 o 
   7   5  10      422.38      444.56     33.81 o 
   8   5  10     2642.60     2670.60    109.17 o 
   9   5  10       36.21       19.92     40.55 o 
  10   5  10       17.66        2.64     17.63 o 
  11   5  10      444.01      428.29     45.94 o 
  12   5  10        1.59      -10.14     19.90 o 
  13   5  10      219.95      183.12     36.25 o 
  14   5  10       51.55      105.28     53.77 o 
 -14   6  10      130.44      101.13     33.51 o 
 -13   6  10      183.97      167.91     39.05 o 
 -12   6  10       77.14       39.23     31.60 o 
 -11   6  10     1141.77     1029.21     58.95 o 
 -10   6  10      200.87      153.40     39.53 o 
  -9   6  10      537.70      515.57     48.41 o 
  -8   6  10      714.37      778.99     57.23 o 
  -7   6  10      146.28      137.21     26.14 o 
  -6   6  10     1331.62     1345.46     48.56 o 
  -5   6  10       84.95      122.92     21.02 o 
  -4   6  10      963.47     1070.94     42.75 o 
  -3   6  10     3804.80     3692.37     67.03 o 
  -2   6  10     3003.54     2982.28     56.86 o 
  -1   6  10      122.33      140.38     17.90 o 
   0   6  10     1546.47     1507.10     33.83 o 
   1   6  10      463.50      397.14     18.35 o 
   2   6  10        6.64       11.17     18.78 o 
   3   6  10       69.71       62.73     29.17 o 
   4   6  10      179.67      146.39     35.68 o 
   5   6  10        3.35      -14.01     28.57 o 
   6   6  10      913.49      924.24    107.46 o 
   7   6  10       87.58      105.46     47.36 o 
   8   6  10        4.41      -27.07     33.62 o 
   9   6  10     1633.33     1343.68    173.85 o 
  10   6  10      708.89      618.07     41.05 o 
  11   6  10     1281.00     1145.71     57.90 o 
  12   6  10     1456.65     1449.96    101.23 o 
  13   6  10       36.73       73.60     48.77 o 
  14   6  10      238.04      334.33     95.52 o 
 -13   7  10       34.29       39.42     36.42 o 
 -12   7  10     1179.70     1195.98     85.93 o 
 -11   7  10       55.77       41.58     47.07 o 
 -10   7  10     2137.93     2190.29    107.60 o 
  -9   7  10      922.98     1156.19    132.12 o 
  -8   7  10     2195.63     2031.05     68.94 o 
  -7   7  10     5981.06     5940.82    149.76 o 
  -6   7  10      532.06      526.74     36.82 o 
  -5   7  10     2622.37     2666.40     66.79 o 
  -4   7  10      548.75      592.42     34.79 o 
  -3   7  10     1141.16     1082.72     47.74 o 
  -2   7  10     7819.74     8135.26    125.25 o 
  -1   7  10     2528.48     2592.36     72.46 o 
   0   7  10      863.44      889.43     31.29 o 
   1   7  10       89.51       64.18     20.60 o 
   2   7  10     1625.14     1414.17    144.39 o 
   3   7  10        1.93      -30.15     37.89 o 
   4   7  10     1858.99     1598.55     82.60 o 
   5   7  10      895.74      868.63     24.87 o 
   6   7  10      547.99      525.67     53.60 o 
   7   7  10        7.88       11.20     31.93 o 
   8   7  10     1561.01     1412.94    101.37 o 
   9   7  10     1616.36     1699.59     95.97 o 
  10   7  10      228.08      230.61     71.64 o 
  11   7  10     2522.60     2545.42    147.89 o 
  12   7  10       19.44      -25.95     46.27 o 
  13   7  10      228.70      235.32     64.79 o 
 -12   8  10      580.24      403.07     54.10 o 
 -11   8  10      308.88      286.48     43.74 o 
 -10   8  10     1228.03     1343.26    128.80 o 
  -9   8  10        4.95      -21.84     28.77 o 
  -8   8  10      433.43      558.23     75.28 o 
  -7   8  10     1020.97      947.38     48.73 o 
  -6   8  10     2664.64     2681.06     99.53 o 
  -5   8  10      741.68      711.45     43.62 o 
  -4   8  10     1614.15     1693.11     52.11 o 
  -3   8  10      172.38      112.07     27.13 o 
  -2   8  10     1582.83     1552.27     43.90 o 
  -1   8  10     6143.05     6280.03    106.61 o 
   0   8  10     2376.88     2394.10     52.38 o 
   1   8  10     3414.83     3578.28    216.74 o 
   2   8  10       69.82      104.10     39.71 o 
   3   8  10     6557.95     6962.16    439.20 o 
   4   8  10     3316.06     3451.29    175.99 o 
   5   8  10     3102.70     2940.59    112.91 o 
   6   8  10     4672.97     4749.91     74.20 o 
   7   8  10       86.57       40.18     39.83 o 
   8   8  10     2576.93     2616.57    118.20 o 
   9   8  10      612.22      651.14    141.47 o 
  10   8  10      254.11      209.64     57.46 o 
  11   8  10      426.29      436.52     73.82 o 
  12   8  10      300.15      376.39     71.32 o 
 -11   9  10      743.84      878.48     56.53 o 
 -10   9  10      463.41      402.32     42.89 o 
  -9   9  10      906.58      972.56     47.28 o 
  -8   9  10        3.23       13.30     21.07 o 
  -7   9  10     2432.16     2435.66     70.57 o 
  -6   9  10       47.63       60.04     37.70 o 
  -5   9  10     2752.74     2826.28     66.38 o 
  -4   9  10        8.61       14.45     17.36 o 
  -3   9  10     4141.60     4490.19     94.28 o 
  -2   9  10     4241.96     4201.97     97.26 o 
  -1   9  10     2853.94     2714.28    131.45 o 
   0   9  10     5242.52     5502.48    122.50 o 
   1   9  10      373.74      411.44     62.35 o 
   2   9  10     8648.45     8544.88    247.69 o 
   3   9  10     2364.63     2409.36    234.65 o 
   4   9  10     5437.63     5373.16    125.59 o 
   5   9  10     4455.60     4462.43     88.80 o 
   6   9  10      752.19      598.81     36.29 o 
   7   9  10     5413.51     5090.53    220.98 o 
   8   9  10      225.60      210.83     56.53 o 
   9   9  10     3189.87     2981.16    144.23 o 
  10   9  10     1286.10     1248.13    187.93 o 
  11   9  10     1189.64     1104.11    102.87 o 
 -10  10  10     1066.77     1160.39     62.25 o 
  -9  10  10      645.12      686.16     52.60 o 
  -8  10  10     2323.93     2258.11     75.78 o 
  -7  10  10        7.51       12.77     26.05 o 
  -6  10  10     4601.74     4592.32    118.55 o 
  -5  10  10      748.84      830.77     39.14 o 
  -4  10  10     3326.87     3459.64     74.94 o 
  -3  10  10     5333.57     5661.41    198.14 o 
  -2  10  10      635.16      654.79     42.40 o 
  -1  10  10     4862.35     5092.24    102.94 o 
   0  10  10      189.11      223.26     24.97 o 
   1  10  10     3793.58     4183.11    197.54 o 
   2  10  10       15.08       -2.68     23.31 o 
   3  10  10     2377.05     2289.84     92.93 o 
   4  10  10      106.15      108.95     22.55 o 
   5  10  10     1137.39     1043.74     37.40 o 
   6  10  10     1521.83     1581.12    116.20 o 
   7  10  10      116.05      135.56     63.19 o 
   8  10  10     1713.12     1814.98    140.15 o 
   9  10  10       35.20       80.99     52.86 o 
  10  10  10     1893.50     1993.84    154.88 o 
  -9  11  10     2200.11     2250.27    142.24 o 
  -8  11  10      426.13      252.88     72.82 o 
  -7  11  10     6046.23     5799.19    158.93 o 
  -6  11  10      646.76      794.65     61.39 o 
  -5  11  10     5090.05     5134.29    140.23 o 
  -4  11  10     2592.55     2727.68     92.13 o 
  -3  11  10     2245.65     2391.47    112.27 o 
  -2  11  10     4980.41     5311.10    104.71 o 
  -1  11  10      135.76      121.10     21.10 o 
   0  11  10     4285.78     3794.03   2191.32 o 
   1  11  10      132.44      109.79     41.79 o 
   2  11  10     2211.17     2299.09     87.28 o 
   3  11  10      899.37      828.26     43.87 o 
   4  11  10      530.39      638.72     59.85 o 
   5  11  10      189.09      270.07     56.24 o 
   6  11  10     1089.76     1029.66     87.67 o 
   7  11  10      950.72     1243.01    115.61 o 
   8  11  10      354.45      299.73    123.04 o 
   9  11  10     2439.39     2438.22    147.97 o 
  -7  12  10       35.64       15.76     25.90 o 
  -6  12  10     2288.74     2349.89     81.47 o 
  -5  12  10      163.86      189.08     39.06 o 
  -4  12  10     1468.25     1514.01     85.81 o 
  -3  12  10      960.10     1031.93     55.20 o 
  -2  12  10     1751.35     1765.89    149.77 o 
  -1  12  10     2435.58     2579.18    111.21 o 
   0  12  10       60.69       -2.26     41.27 o 
   1  12  10     2436.48     2462.71    206.88 o 
   2  12  10      407.29      463.61    112.82 o 
   3  12  10     1585.18     1694.11     72.02 o 
   4  12  10      913.74      874.35     98.08 o 
   5  12  10     2088.18     1947.68    150.67 o 
   6  12  10     2220.83     2439.22    158.60 o 
   7  12  10      153.74      149.25     62.67 o 
  -4  13  10        5.07       -7.79     41.53 o 
  -3  13  10      977.68     1103.19    158.86 o 
  -2  13  10      476.14      588.76    263.47 o 
  -1  13  10     1348.36     1170.68    122.52 o 
   0  13  10     2667.05     2245.70    252.82 o 
   1  13  10      271.10      165.02     59.70 o 
   2  13  10     3238.40     3639.61    231.96 o 
   3  13  10      948.63      937.93     85.61 o 
   4  13  10     1569.13     1737.11    142.59 o 
 -15   1  11      900.66      968.42     90.28 o 
 -14   1  11        0.38      -35.08     35.08 o 
 -13   1  11     1932.03     1896.88    132.53 o 
 -12   1  11     1712.57     1659.15     72.32 o 
 -11   1  11        3.64      -23.87     30.97 o 
 -10   1  11     2061.58     2038.23     87.85 o 
  -9   1  11      925.44      821.61     49.55 o 
  -8   1  11       22.74       -0.94     25.15 o 
  -7   1  11      103.79      160.08     32.03 o 
  -6   1  11       52.58       34.86     21.82 o 
  -5   1  11     1912.92     1954.78     54.13 o 
  -4   1  11       71.41       67.37     20.76 o 
  -3   1  11     6653.56     6634.23    118.63 o 
  -2   1  11     1298.13     1269.38     42.70 o 
  -1   1  11     1064.49     1211.88     47.04 o 
   0   1  11    15016.58    14764.94    303.69 o 
   1   1  11     4307.20     4206.52    112.91 o 
   2   1  11    13409.94    13665.08    268.64 o 
   3   1  11     4710.24     4440.61     96.05 o 
   4   1  11     1730.74     1915.54     42.43 o 
   5   1  11     4797.65     4887.29     89.50 o 
   6   1  11     7809.97     7989.31    131.66 o 
   7   1  11      904.24      885.86     25.35 o 
   8   1  11     3245.10     3188.54     66.62 o 
   9   1  11       95.98       90.57     25.53 o 
  10   1  11     1872.79     1894.76     63.05 o 
  11   1  11      795.37      872.76     43.46 o 
  12   1  11      161.31      150.34     19.75 o 
  13   1  11      338.23      340.68     29.97 o 
  14   1  11       99.09        5.88     28.00 o 
  15   1  11       19.64       -9.26     24.38 o 
 -15   2  11      221.18      196.56     55.91 o 
 -14   2  11      887.57      880.81     66.15 o 
 -13   2  11       49.99       51.49     37.85 o 
 -12   2  11     1385.40     1308.75     70.74 o 
 -11   2  11       82.16      101.70     39.26 o 
 -10   2  11     7549.86     7534.87    171.64 o 
  -9   2  11     1750.25     1713.52     72.35 o 
  -8   2  11      526.55      505.66     35.87 o 
  -7   2  11     1775.43     1724.92     64.97 o 
  -6   2  11     1243.44     1310.53     47.66 o 
  -5   2  11     2059.51     2045.18     55.41 o 
  -4   2  11      108.25       88.25     24.91 o 
  -3   2  11     1894.92     1621.89     52.84 o 
  -2   2  11     1112.58     1206.41     34.88 o 
  -1   2  11     5099.73     4951.33     83.34 o 
   0   2  11      933.71     1049.69     63.34 o 
   1   2  11     3288.82     3290.69     73.60 o 
   2   2  11    20742.98    21081.06    453.08 o 
   3   2  11     4276.23     4509.29     74.53 o 
   4   2  11    11130.36    10931.93    171.80 o 
   5   2  11      345.39      429.46     45.49 o 
   6   2  11     6482.28     6365.84     98.27 o 
   7   2  11     3635.16     3516.42     51.49 o 
   8   2  11     1418.52     1618.41     72.51 o 
   9   2  11     4121.24     4147.86     95.97 o 
  10   2  11       23.07       17.97     23.93 o 
  11   2  11     1087.44     1115.65     74.38 o 
  12   2  11       43.62       46.44     34.94 o 
  13   2  11      166.57      142.64     35.45 o 
  14   2  11      212.40      240.13     33.90 o 
  15   2  11      112.16       50.62     31.24 o 
 -15   3  11      137.93      139.31     48.03 o 
 -14   3  11      415.53      446.78     59.88 o 
 -13   3  11      553.89      714.19     59.83 o 
 -12   3  11     1332.22     1291.76     66.10 o 
 -11   3  11     4849.85     4706.75    120.68 o 
 -10   3  11      241.65      198.07     35.35 o 
  -9   3  11     8008.40     7936.88    171.75 o 
  -8   3  11     3292.18     3224.17     81.76 o 
  -7   3  11     7630.10     7464.15    158.17 o 
  -6   3  11    18344.28    17994.24    313.18 o 
  -5   3  11      860.23      959.74     47.36 o 
  -4   3  11    20501.75    20190.24    330.56 o 
  -3   3  11     6301.03     6103.30    102.28 o 
  -2   3  11    11951.47    11784.13    173.49 o 
  -1   3  11    16240.47    16381.92    469.08 o 
   0   3  11     9639.09     9850.46    211.14 o 
   1   3  11    10643.07    10414.31    200.59 o 
   2   3  11    14074.81    14539.29    241.79 o 
   3   3  11      617.52      534.48     24.20 o 
   4   3  11      296.55      249.96     24.50 o 
   5   3  11      839.26      788.69     23.60 o 
   6   3  11      722.78      750.16     31.55 o 
   7   3  11      648.38      580.85     15.56 o 
   8   3  11     1124.26     1099.65     53.54 o 
   9   3  11     1836.60     1782.63     68.25 o 
  10   3  11      803.34      807.75     39.64 o 
  11   3  11      742.63      666.63     45.56 o 
  12   3  11     4233.86     4382.59    119.73 o 
  13   3  11       63.25       39.90     25.90 o 
  14   3  11     2155.10     2166.25     83.05 o 
  15   3  11     1146.09     1125.37     71.56 o 
 -15   4  11     1017.32     1229.35     82.80 o 
 -14   4  11     2211.46     2270.78    111.70 o 
 -13   4  11      350.75      366.82     59.64 o 
 -12   4  11     1838.56     2017.76     82.18 o 
 -11   4  11       44.68       46.63     28.92 o 
 -10   4  11     6345.06     6387.95    153.74 o 
  -9   4  11     1339.75     1231.17     61.59 o 
  -8   4  11     7697.53     7520.76    160.18 o 
  -7   4  11     9979.40    10287.13    185.18 o 
  -6   4  11      544.62      554.88     45.18 o 
  -5   4  11    13086.00    12556.88    217.11 o 
  -4   4  11      354.56      354.66     27.46 o 
  -3   4  11    11372.85    10992.06    175.72 o 
  -2   4  11     8009.10     8034.36    118.09 o 
  -1   4  11     1688.80     1637.87     77.45 o 
   0   4  11    12563.37    12952.41    279.74 o 
   1   4  11     2636.74     2831.62     96.47 o 
   2   4  11     4290.73     4165.74     70.12 o 
   3   4  11       43.70       29.60     12.85 o 
   4   4  11     6416.54     6218.46    103.41 o 
   5   4  11     4039.19     4301.75     76.43 o 
   6   4  11     1459.54     1606.47     34.16 o 
   7   4  11     3578.63     3365.42    140.35 o 
   8   4  11     3400.23     3401.06    112.00 o 
   9   4  11     2890.35     2817.84     69.30 o 
  10   4  11      239.60      201.22     31.40 o 
  11   4  11     5646.12     5523.03    132.69 o 
  12   4  11        2.16       -7.77     23.95 o 
  13   4  11     2701.93     2737.41     97.90 o 
  14   4  11      603.16      700.22     53.12 o 
 -14   5  11     1027.44     1128.39     88.34 o 
 -13   5  11     4880.46     4623.46    151.20 o 
 -12   5  11      247.01      216.90     38.04 o 
 -11   5  11     2719.28     2748.35    103.33 o 
 -10   5  11     1766.62     1802.84     67.38 o 
  -9   5  11     2428.76     2309.73     91.73 o 
  -8   5  11     4441.00     4379.73    121.40 o 
  -7   5  11       85.38       82.79     27.35 o 
  -6   5  11     1834.37     1782.41     54.71 o 
  -5   5  11       98.08       90.65     20.10 o 
  -4   5  11     3323.29     3325.24     68.15 o 
  -3   5  11      148.66      161.97     21.89 o 
  -2   5  11     9138.14     8880.36    148.91 o 
  -1   5  11     1201.48     1252.32     35.94 o 
   0   5  11    16219.34    15995.73    236.54 o 
   1   5  11    10572.21    10388.41    198.52 o 
   2   5  11     9608.66     9502.31    166.24 o 
   3   5  11    22094.63    21515.12    390.62 o 
   4   5  11       15.51       10.44     17.61 o 
   5   5  11    15993.79    15762.68    259.25 o 
   6   5  11    10273.19    10599.91    222.50 o 
   7   5  11     4166.81     4117.70    125.87 o 
   8   5  11     7024.13     7089.47    138.89 o 
   9   5  11      657.11      762.48     79.50 o 
  10   5  11    10270.27    10317.65    259.54 o 
  11   5  11     1158.54     1092.24     68.88 o 
  12   5  11     1873.40     1841.12     87.58 o 
  13   5  11      447.07      360.62     65.75 o 
  14   5  11      775.31      729.19     97.15 o 
 -14   6  11     2188.87     2507.00    104.01 o 
 -13   6  11       31.50       79.63     33.53 o 
 -12   6  11     3391.79     3268.87     99.69 o 
 -11   6  11      266.69      271.10     39.61 o 
 -10   6  11     2906.34     3060.96     85.24 o 
  -9   6  11     2881.38     2679.40     75.86 o 
  -8   6  11     2069.25     2037.77     74.29 o 
  -7   6  11     3589.40     3492.24     88.94 o 
  -6   6  11      494.90      510.18     40.12 o 
  -5   6  11     3767.56     3750.92     98.33 o 
  -4   6  11      278.49      280.94     26.89 o 
  -3   6  11    14032.40    14127.57    226.34 o 
  -2   6  11      202.13      242.03     22.94 o 
  -1   6  11    16733.52    16270.37    261.23 o 
   0   6  11     4741.65     4677.04    284.51 o 
   1   6  11    12448.13    11711.83    224.65 o 
   2   6  11    12171.92    12403.23    217.16 o 
   3   6  11      702.17      684.17     34.40 o 
   4   6  11    16691.98    16180.11    400.56 o 
   5   6  11      353.63      351.05     74.55 o 
   6   6  11     6751.59     6629.17    115.36 o 
   7   6  11     6714.44     6923.00    246.08 o 
   8   6  11     1181.88     1309.79     93.90 o 
   9   6  11     7967.16     7103.73    614.33 o 
  10   6  11       91.41       64.11     23.03 o 
  11   6  11     1787.11     2005.17    122.00 o 
  12   6  11      525.83      502.21     69.21 o 
  13   6  11     2262.26     2113.75    137.82 o 
 -13   7  11     1309.41     1363.35     77.07 o 
 -12   7  11      178.99      168.08     43.30 o 
 -11   7  11     4457.65     4486.93    128.39 o 
 -10   7  11       80.43       52.77     30.89 o 
  -9   7  11     6215.04     5959.32    139.91 o 
  -8   7  11     2215.11     2314.78     69.55 o 
  -7   7  11     3219.36     3227.10     80.81 o 
  -6   7  11     9807.97     9984.17    204.52 o 
  -5   7  11      130.08      153.65     26.73 o 
  -4   7  11    12607.87    12489.09    231.60 o 
  -3   7  11     1874.10     1829.97     51.72 o 
  -2   7  11     6786.60     6670.87    130.32 o 
  -1   7  11     6440.52     6546.32    106.59 o 
   0   7  11      210.39      268.56     32.87 o 
   1   7  11    13100.45    13052.39    258.44 o 
   2   7  11      237.35      222.16     15.79 o 
   3   7  11     8812.76     8661.64    226.67 o 
   4   7  11      194.06      189.38     50.10 o 
   5   7  11     5561.15     5506.18    165.78 o 
   6   7  11      907.64      880.01     28.23 o 
   7   7  11     1217.78     1162.75    100.97 o 
   8   7  11      598.79      625.28     77.43 o 
   9   7  11     1621.04     1504.13     95.56 o 
  10   7  11     2852.22     2686.60    128.50 o 
  11   7  11      482.58      442.20     97.08 o 
  12   7  11     1832.92     2047.02    120.49 o 
  13   7  11      413.49      380.07     70.83 o 
 -12   8  11     1285.44     1240.45     64.07 o 
 -11   8  11        4.29       -5.75     27.65 o 
 -10   8  11     2857.58     2875.45     86.21 o 
  -9   8  11      849.72      947.64     52.91 o 
  -8   8  11     3776.33     3700.95     99.44 o 
  -7   8  11     2305.34     2459.14     93.97 o 
  -6   8  11     1572.78     1614.59     58.99 o 
  -5   8  11     9304.26     9205.09    175.55 o 
  -4   8  11      139.65      198.36     24.35 o 
  -3   8  11     8674.22     8662.95    154.31 o 
  -2   8  11     1409.69     1333.29     97.22 o 
  -1   8  11     1236.48     1195.56     35.86 o 
   0   8  11     5726.18     5589.38     86.85 o 
   1   8  11      263.12      289.06     41.82 o 
   2   8  11     3317.26     3272.83    139.25 o 
   3   8  11      414.99      322.47    145.36 o 
   4   8  11     1290.46     1304.02    112.65 o 
   5   8  11     1581.21     1532.78     71.64 o 
   6   8  11      748.11      787.14     60.40 o 
   7   8  11      423.47      394.18     59.63 o 
   8   8  11      540.83      472.65    115.77 o 
   9   8  11      349.47      342.83     62.52 o 
  10   8  11      491.33      427.96     69.03 o 
  11   8  11     1411.18     1459.54    128.35 o 
  12   8  11        9.02       -4.88     44.48 o 
 -11   9  11      508.81      400.33     57.10 o 
 -10   9  11      334.95      333.37     45.58 o 
  -9   9  11       78.68      113.44     35.17 o 
  -8   9  11     1058.40     1098.74     50.01 o 
  -7   9  11        2.46       -3.61     22.99 o 
  -6   9  11        7.36      -17.28     22.78 o 
  -5   9  11       16.03      -11.86     23.34 o 
  -4   9  11      967.00      982.79     42.51 o 
  -3   9  11       11.41      -13.02     22.26 o 
  -2   9  11     1418.56     1465.83     48.88 o 
  -1   9  11       76.16       55.39     17.83 o 
   0   9  11     1727.29     1710.03     42.47 o 
   1   9  11     1328.68     1343.19    137.31 o 
   2   9  11      544.33      538.26     79.60 o 
   3   9  11     1604.88     1511.30     91.67 o 
   4   9  11        0.76       -1.86     56.07 o 
   5   9  11     3645.18     3324.84     71.94 o 
   6   9  11     1086.56     1011.65    108.58 o 
   7   9  11      502.59      524.43     70.66 o 
   8   9  11     1767.58     1586.22    129.71 o 
   9   9  11       32.42       14.19     79.47 o 
  10   9  11      643.13      750.69     96.04 o 
  11   9  11      112.73      117.29     62.49 o 
 -10  10  11        6.85       39.05     29.22 o 
  -9  10  11      289.89      270.30     38.46 o 
  -8  10  11      852.01      856.91     47.68 o 
  -7  10  11        3.99      -19.88     26.22 o 
  -6  10  11        9.95       13.00     30.30 o 
  -5  10  11       50.14       36.09     31.23 o 
  -4  10  11        0.09       -2.90     18.37 o 
  -3  10  11        1.41       53.40     22.47 o 
  -2  10  11      157.33      185.72     32.18 o 
  -1  10  11      119.64       86.51     20.15 o 
   0  10  11       12.92       -1.78     18.37 o 
   1  10  11      363.06      400.47     58.32 o 
   2  10  11      755.84      777.33     89.98 o 
   3  10  11      106.33       69.29     40.20 o 
   4  10  11     2086.24     1975.56    279.55 o 
   5  10  11       43.11       18.44     23.07 o 
   6  10  11     1195.57     1084.13     87.65 o 
   7  10  11      920.92     1059.83    110.99 o 
   8  10  11       31.43       -6.06     42.95 o 
   9  10  11      256.86      276.94     80.60 o 
  10  10  11       73.01       37.84     93.71 o 
  -8  11  11       18.53       -2.56     27.28 o 
  -7  11  11        0.15       -1.20     24.41 o 
  -6  11  11      330.70      238.43     52.94 o 
  -5  11  11       52.81       49.04     40.87 o 
  -4  11  11      143.98      143.44     31.97 o 
  -3  11  11       82.86       62.66     25.94 o 
  -2  11  11        0.62       14.31     19.34 o 
  -1  11  11       52.27       75.92     31.68 o 
   0  11  11      494.89      687.88     72.36 o 
   1  11  11      174.38      167.60     46.72 o 
   2  11  11      106.67       82.79     46.79 o 
   3  11  11      183.45       93.76     37.40 o 
   4  11  11      241.57      293.16     30.33 o 
   5  11  11      150.41      148.60     72.42 o 
   6  11  11       40.40       98.60     51.96 o 
   7  11  11       35.82       80.70     70.34 o 
   8  11  11       70.14       27.37     89.55 o 
  -6  12  11       96.38      118.15     43.63 o 
  -5  12  11       63.11       37.58     31.95 o 
  -4  12  11      177.85      238.67     50.67 o 
  -3  12  11        1.12        1.41     24.19 o 
  -2  12  11      356.25      426.24     56.61 o 
  -1  12  11      631.67      869.57    177.03 o 
   0  12  11       54.12      -12.46     55.55 o 
   1  12  11     2075.29     2075.55    165.61 o 
   2  12  11      453.72      430.53     65.93 o 
   3  12  11       31.54       -5.71     33.57 o 
   4  12  11     1073.89     1088.90     92.54 o 
   5  12  11      111.80       73.73     53.07 o 
   6  12  11      879.18     1005.59    115.41 o 
  -3  13  11        0.81       10.38     45.68 o 
  -2  13  11      312.57      282.17    100.45 o 
  -1  13  11      165.49      124.12     80.27 o 
   0  13  11      489.49      529.53    103.31 o 
   1  13  11      539.14      642.98    146.40 o 
   2  13  11       15.25       11.57     78.91 o 
   3  13  11      155.91      149.49     64.39 o 
 -15   0  12       96.31      122.30     61.09 o 
 -14   0  12      733.92      824.56    133.94 o 
 -13   0  12      170.90      236.34     73.66 o 
 -12   0  12     1782.51     1609.89    110.32 o 
 -11   0  12     1823.85     1932.88    106.84 o 
 -10   0  12      928.39     1110.43    115.25 o 
  -9   0  12     6407.75     6234.28    216.96 o 
  -8   0  12        9.58      -24.47     33.35 o 
  -7   0  12    15658.05    15966.27    402.69 o 
  -6   0  12     4574.33     4853.53    133.99 o 
  -5   0  12     7432.10     7360.08    180.90 o 
  -4   0  12    24459.77    24663.97    600.19 o 
  -3   0  12     1371.95     1490.94     59.44 o 
  -2   0  12    49715.25    47286.98   2049.59 o 
  -1   0  12     3793.74     3714.49    131.86 o 
   0   0  12    36651.64    35985.16   1290.60 o 
   1   0  12    16806.58    16435.14    487.48 o 
   2   0  12     1665.48     1667.50     64.89 o 
   3   0  12     9544.35     9180.59    238.81 o 
   4   0  12     1311.46     1487.35     55.03 o 
   5   0  12     2482.15     2396.90     74.24 o 
   6   0  12     1238.09     1254.78     53.99 o 
   7   0  12     9598.54     8031.39    885.14 o 
   8   0  12     6351.98     6397.29    109.55 o 
   9   0  12     6761.26     6934.17    153.16 o 
  10   0  12     3444.50     3295.24    259.83 o 
  11   0  12     3174.12     3233.00    108.84 o 
  12   0  12     2702.08     2683.08    102.39 o 
  13   0  12      888.50      819.38     75.66 o 
  14   0  12     4569.63     4021.79    531.35 o 
  15   0  12        7.04       -2.08     48.28 o 
 -15   1  12     1532.19     1541.22     96.23 o 
 -14   1  12      719.32      901.54    107.08 o 
 -13   1  12     1583.89     1527.56     82.92 o 
 -12   1  12     1609.70     1609.93    100.41 o 
 -11   1  12     1114.24     1122.50     87.63 o 
 -10   1  12     8559.56     8406.76    179.76 o 
  -9   1  12      888.71      904.89     53.43 o 
  -8   1  12    12340.59    11877.64    231.73 o 
  -7   1  12      418.39      432.44     36.96 o 
  -6   1  12     6858.45     6790.00    131.05 o 
  -5   1  12    11419.45    11443.39    199.06 o 
  -4   1  12      756.87      775.38     32.22 o 
  -3   1  12    24439.59    23806.01    461.41 o 
  -2   1  12        2.62       13.47     18.96 o 
  -1   1  12    18320.84    19121.21    426.67 o 
   0   1  12     8289.78     7910.20    135.30 o 
   1   1  12    17404.28    17213.37    391.66 o 
   2   1  12     5958.30     5997.58    130.72 o 
   3   1  12      119.83      156.41     24.20 o 
   4   1  12     9605.30     9894.99    201.96 o 
   5   1  12      203.37      237.42     27.82 o 
   6   1  12    17556.58    17978.57    312.57 o 
   7   1  12     3302.88     3411.55     54.64 o 
   8   1  12    10095.39    10198.74    140.58 o 
   9   1  12     7171.15     6506.40    401.98 o 
  10   1  12     1865.48     1845.89    137.83 o 
  11   1  12     4654.20     4523.62    120.77 o 
  12   1  12      218.05      232.87     29.96 o 
  13   1  12     6256.09     6224.15    141.29 o 
  14   1  12       50.66       49.34     46.50 o 
  15   1  12     2084.01     2149.91    126.54 o 
 -15   2  12      750.30      816.90     70.80 o 
 -14   2  12     2564.42     2555.14    115.38 o 
 -13   2  12     3701.81     3556.93    125.19 o 
 -12   2  12      312.68      384.60     50.14 o 
 -11   2  12     3675.43     3652.17    123.89 o 
 -10   2  12     1506.82     1134.37    105.95 o 
  -9   2  12     4199.48     4000.60    108.58 o 
  -8   2  12      425.51      397.67     48.45 o 
  -7   2  12     1880.28     1980.70     58.30 o 
  -6   2  12     4387.50     4149.56    100.71 o 
  -5   2  12      623.07      773.88     37.84 o 
  -4   2  12     2348.85     2504.57     69.87 o 
  -3   2  12     2955.02     3337.17     70.93 o 
  -2   2  12     1107.04     1298.71     59.67 o 
  -1   2  12      120.43      136.29     23.74 o 
   0   2  12     3023.79     2849.63    103.97 o 
   1   2  12       81.45      156.37     67.75 o 
   2   2  12    14954.67    14405.68    294.07 o 
   3   2  12     5428.93     5326.19    105.54 o 
   4   2  12     5471.12     5227.73     85.47 o 
   5   2  12    14557.56    14469.62    253.00 o 
   6   2  12       93.05       84.87     21.77 o 
   7   2  12    22735.46    23102.43    383.51 o 
   8   2  12     1617.57     1633.79     48.18 o 
   9   2  12     3153.92     3060.85     79.87 o 
  10   2  12     5770.84     5699.28    129.50 o 
  11   2  12       58.20       63.66     23.02 o 
  12   2  12     3213.60     3274.54     85.84 o 
  13   2  12      972.15     1019.05     53.71 o 
  14   2  12      665.37      729.39     62.63 o 
  15   2  12      449.19      461.12     78.77 o 
 -15   3  12     1276.61     1151.32     77.40 o 
 -14   3  12      761.76      798.09     68.97 o 
 -13   3  12     1098.63     1069.43     74.43 o 
 -12   3  12     2562.53     2424.52    103.30 o 
 -11   3  12      110.26      103.83     40.22 o 
 -10   3  12     5097.93     4926.01    142.51 o 
  -9   3  12      170.31      153.27     32.05 o 
  -8   3  12     2711.21     2647.21     76.17 o 
  -7   3  12     1582.81     1366.87    102.36 o 
  -6   3  12      416.60      380.67     39.00 o 
  -5   3  12     2741.38     2779.22     76.80 o 
  -4   3  12      389.13      451.43     45.03 o 
  -3   3  12     3616.15     3366.68     85.22 o 
  -2   3  12      361.84      457.46     32.67 o 
  -1   3  12     5034.86     4883.20     81.80 o 
   0   3  12     1517.05     1484.74     46.65 o 
   1   3  12     1147.42     1097.41     38.89 o 
   2   3  12    13189.46    13305.15    225.16 o 
   3   3  12     5034.78     5144.16    105.80 o 
   4   3  12     3585.10     3374.02     68.16 o 
   5   3  12      875.66      892.48     32.93 o 
   6   3  12     6557.93     6258.00    253.51 o 
   7   3  12     1179.03     1124.66     52.32 o 
   8   3  12     7736.17     7780.36    143.81 o 
   9   3  12     3997.03     3986.77     86.22 o 
  10   3  12       58.88       54.38     20.92 o 
  11   3  12      496.29      541.45     48.21 o 
  12   3  12       43.05       31.93     26.74 o 
  13   3  12      718.83      739.18     49.67 o 
  14   3  12      186.50      189.56     41.24 o 
 -14   4  12       43.65       60.23     41.13 o 
 -13   4  12        3.86      -18.53     31.52 o 
 -12   4  12      264.60      343.11     44.38 o 
 -11   4  12      183.71      209.42     41.72 o 
 -10   4  12     2189.21     1983.88     82.73 o 
  -9   4  12     4148.66     3811.81     99.40 o 
  -8   4  12      629.69      543.25     45.01 o 
  -7   4  12     9591.89    10029.36    197.60 o 
  -6   4  12      725.28      722.22     48.80 o 
  -5   4  12     2285.17     2093.85     66.66 o 
  -4   4  12     5439.91     5585.04    100.33 o 
  -3   4  12       38.15       53.37     17.67 o 
  -2   4  12     8095.08     8020.41    148.75 o 
  -1   4  12     5267.42     5413.63    102.24 o 
   0   4  12      373.27      483.69     30.32 o 
   1   4  12     4612.00     4652.92     89.40 o 
   2   4  12      740.08      767.53     39.09 o 
   3   4  12     3006.41     2997.27     57.08 o 
   4   4  12      145.27      131.33     19.21 o 
   5   4  12       47.82       46.33     17.83 o 
   6   4  12      210.32      184.39     11.12 o 
   7   4  12      290.32      260.93     11.30 o 
   8   4  12      274.23      273.44     24.17 o 
   9   4  12      502.61      546.47     44.30 o 
  10   4  12      124.23      126.28     31.39 o 
  11   4  12      205.14      234.95     39.27 o 
  12   4  12       76.70       15.64     27.66 o 
  13   4  12      430.62      391.10     42.63 o 
  14   4  12     1303.92     1301.24    118.39 o 
 -14   5  12       11.09       25.76     34.58 o 
 -13   5  12      118.38      131.19     39.19 o 
 -12   5  12      101.07      120.04     35.10 o 
 -11   5  12       61.29       47.25     30.24 o 
 -10   5  12      252.82      270.53     38.23 o 
  -9   5  12     1066.47      990.88     53.71 o 
  -8   5  12      315.50      304.07     35.07 o 
  -7   5  12      187.61      169.03     27.46 o 
  -6   5  12      614.60      645.61     38.57 o 
  -5   5  12     1590.38     1583.92     47.47 o 
  -4   5  12      148.58      150.35     23.54 o 
  -3   5  12     2927.39     2975.50     79.89 o 
  -2   5  12      482.52      486.47     37.53 o 
  -1   5  12     2930.11     2985.62     65.89 o 
   0   5  12     4434.68     4250.75    115.41 o 
   1   5  12      177.93      192.16     26.79 o 
   2   5  12     2533.81     2635.11     79.64 o 
   3   5  12       91.62       61.03     48.65 o 
   4   5  12      434.77      449.48     31.67 o 
   5   5  12      555.18      492.71     24.66 o 
   6   5  12       13.50       15.37      9.52 o 
   7   5  12        0.16      -11.28     11.82 o 
   8   5  12        4.44        5.17     19.82 o 
   9   5  12       14.85       17.36     28.70 o 
  10   5  12        2.61      -12.38     34.86 o 
  11   5  12      429.79      392.47     43.40 o 
  12   5  12       47.40       39.06     23.82 o 
  13   5  12       18.04       76.11     44.48 o 
  14   5  12       14.81       62.24     47.54 o 
 -13   6  12        1.29      -13.18     31.00 o 
 -12   6  12      245.44      245.78     44.45 o 
 -11   6  12       11.80        1.37     28.85 o 
 -10   6  12      686.80      615.05     46.28 o 
  -9   6  12      510.35      517.84     44.04 o 
  -8   6  12      883.61      835.69     50.54 o 
  -7   6  12     1293.26     1273.95     49.52 o 
  -6   6  12      167.46      176.79     26.47 o 
  -5   6  12     2903.09     2937.45     78.06 o 
  -4   6  12      948.14      991.66     42.09 o 
  -3   6  12      315.17      315.74     26.73 o 
  -2   6  12     5655.48     5726.35     95.66 o 
  -1   6  12     5155.56     5118.46    113.90 o 
   0   6  12      357.38      340.33     22.51 o 
   1   6  12     1038.80     1104.85     44.51 o 
   2   6  12      634.47      726.39     82.94 o 
   3   6  12       39.29       42.90     18.19 o 
   4   6  12        2.18        8.70      9.59 o 
   5   6  12       15.91       -2.55     27.30 o 
   6   6  12       12.55       16.35     12.01 o 
   7   6  12      423.98      470.14     58.66 o 
   8   6  12      323.71      231.46     32.57 o 
   9   6  12      321.51      308.51     48.67 o 
  10   6  12       73.81       64.41     14.70 o 
  11   6  12      418.89      371.65     64.65 o 
  12   6  12       86.89       78.36     48.15 o 
  13   6  12        6.27       12.22     44.65 o 
 -13   7  12      678.25      738.00     68.22 o 
 -12   7  12      171.46      142.14     40.01 o 
 -11   7  12      624.73      577.79     52.08 o 
 -10   7  12      561.28      542.93     59.18 o 
  -9   7  12      870.41      818.19     59.19 o 
  -8   7  12     1797.76     1985.42     72.42 o 
  -7   7  12      169.30      173.19     30.24 o 
  -6   7  12     3077.09     2885.76     98.40 o 
  -5   7  12     1758.86     1728.23     63.02 o 
  -4   7  12      438.73      448.84     30.07 o 
  -3   7  12     2621.23     2746.29     62.67 o 
  -2   7  12      789.48      734.38     48.62 o 
  -1   7  12     4773.24     4648.47     83.99 o 
   0   7  12     2199.10     2145.79     59.60 o 
   1   7  12     3134.59     3077.46     97.15 o 
   2   7  12      841.57      869.07     30.26 o 
   3   7  12      292.39      271.30     56.36 o 
   4   7  12     2072.89     2179.24     92.29 o 
   5   7  12       14.59      -39.56     39.56 o 
   6   7  12      308.56      215.46     57.14 o 
   7   7  12      189.24       97.29     43.35 o 
   8   7  12      113.13       71.95     40.78 o 
   9   7  12      110.19      128.26     58.92 o 
  10   7  12      173.46      238.94     55.42 o 
  11   7  12       18.02       -1.32     40.15 o 
  12   7  12      667.14      582.59     78.28 o 
 -12   8  12      469.82      527.14     52.33 o 
 -11   8  12     2060.27     2080.24     84.15 o 
 -10   8  12       49.82       38.32     32.77 o 
  -9   8  12     1696.33     1728.24     71.52 o 
  -8   8  12      732.44      666.86     72.61 o 
  -7   8  12     1273.83     1207.66     62.97 o 
  -6   8  12      120.01      150.61     34.02 o 
  -5   8  12      619.35      590.05     41.60 o 
  -4   8  12      390.38      440.84     36.61 o 
  -3   8  12      983.51      928.48     48.48 o 
  -2   8  12     5739.48     5534.19    116.22 o 
  -1   8  12      804.25      814.75     27.55 o 
   0   8  12     1936.86     1780.38     56.05 o 
   1   8  12        8.87       19.00     17.03 o 
   2   8  12     2734.39     2647.68    127.52 o 
   3   8  12     2559.59     2705.49    136.56 o 
   4   8  12      764.22      756.03    102.53 o 
   5   8  12     6359.52     6539.69    285.01 o 
   6   8  12       82.71       35.92      9.53 o 
   7   8  12     5743.10     5443.43    220.87 o 
   8   8  12     1639.93     1672.07    101.07 o 
   9   8  12     1349.55     1254.40     94.45 o 
  10   8  12     2240.52     2248.15    151.98 o 
  11   8  12        2.55      -16.61     45.31 o 
  12   8  12     1546.00     1589.39    117.82 o 
 -11   9  12       77.74       88.63     38.68 o 
 -10   9  12     1655.92     1636.34     72.91 o 
  -9   9  12      331.26      284.46     39.67 o 
  -8   9  12      230.06      264.94     58.12 o 
  -7   9  12     1495.27     1614.30     79.52 o 
  -6   9  12      744.79      841.86     47.22 o 
  -5   9  12      973.55     1001.40     42.47 o 
  -4   9  12      274.19      242.98     27.92 o 
  -3   9  12     1636.91     1709.60     53.28 o 
  -2   9  12       22.81       31.50     22.73 o 
  -1   9  12     3815.97     3833.24     65.89 o 
   0   9  12      168.95      197.34     13.09 o 
   1   9  12     4670.13     4805.44    203.25 o 
   2   9  12      448.05      447.35     59.35 o 
   3   9  12     3788.71     3669.03    174.67 o 
   4   9  12     4351.80     4267.90    226.87 o 
   5   9  12      806.46      636.96     84.36 o 
   6   9  12     5641.01     5671.51    237.07 o 
   7   9  12      912.71      892.17     83.33 o 
   8   9  12     3880.76     3722.56    198.58 o 
   9   9  12     2875.34     2979.09    151.78 o 
  10   9  12      422.65      420.18     74.35 o 
  11   9  12     2032.89     1854.02    157.76 o 
 -10  10  12      145.53      109.23     40.18 o 
  -9  10  12     2027.96     1949.81     91.94 o 
  -8  10  12        1.22       -4.00     30.41 o 
  -7  10  12     3447.41     3254.49     98.78 o 
  -6  10  12     2929.08     2929.10     87.35 o 
  -5  10  12     1915.27     1925.25     60.51 o 
  -4  10  12     4356.36     4351.16     97.09 o 
  -3  10  12       18.57       21.53     24.71 o 
  -2  10  12     6647.43     6559.07    218.50 o 
  -1  10  12      888.34      975.58     73.08 o 
   0  10  12     4891.03     4284.16    443.29 o 
   1  10  12     1623.48     1788.33    160.28 o 
   2  10  12      879.87      846.59     75.88 o 
   3  10  12     2045.95     2097.65     82.54 o 
   4  10  12       53.03       37.24     22.67 o 
   5  10  12     2686.42     2745.09     83.05 o 
   6  10  12      169.63      191.26     96.64 o 
   7  10  12     1625.14     1702.01    109.87 o 
   8  10  12      423.00      439.24     72.86 o 
   9  10  12      827.49      851.40    131.34 o 
  -8  11  12     2863.28     2822.05     95.28 o 
  -7  11  12      280.83      259.22     40.26 o 
  -6  11  12     4141.72     4013.94    130.23 o 
  -5  11  12     3685.73     3701.76    122.33 o 
  -4  11  12     1688.82     1728.88     72.08 o 
  -3  11  12     5472.91     5667.47    212.17 o 
  -2  11  12       16.40       44.94     20.25 o 
  -1  11  12     4350.94     4356.74    194.22 o 
   0  11  12     1448.83     1624.01    120.96 o 
   1  11  12     1063.03     1102.47    115.77 o 
   2  11  12     2604.60     2861.00    103.99 o 
   3  11  12       92.80       87.91     31.06 o 
   4  11  12     1545.97     1661.75     64.35 o 
   5  11  12       31.01       92.07     62.10 o 
   6  11  12     1196.45     1038.46     92.97 o 
   7  11  12       78.88       51.48     60.86 o 
   8  11  12      728.40      828.51    186.63 o 
  -6  12  12     1030.97     1067.18     61.67 o 
  -5  12  12      671.74      783.09    159.37 o 
  -4  12  12     1543.13     1510.33     77.85 o 
  -3  12  12       72.82       37.97     52.95 o 
  -2  12  12     1913.96     1983.95    136.54 o 
  -1  12  12        4.41       85.14     64.89 o 
   0  12  12     1729.56     1749.52    148.48 o 
   1  12  12      867.93      961.98    126.15 o 
   2  12  12     1431.68     1450.50    149.51 o 
   3  12  12     2675.56     2602.58    134.90 o 
   4  12  12      246.54      297.61    111.23 o 
   5  12  12     1639.70     1721.37    118.71 o 
   6  12  12       13.99       11.75     61.63 o 
  -2  13  12       37.59       14.84     38.09 o 
  -1  13  12      516.84      542.47     66.93 o 
   0  13  12       11.71      121.48    129.79 o 
   1  13  12     1311.58     1038.62    584.30 o 
   2  13  12      171.35      105.91     67.49 o 
 -15   1  13       13.40       10.33     36.68 o 
 -14   1  13      926.14      941.17     86.04 o 
 -13   1  13      581.10      594.79     57.37 o 
 -12   1  13     1094.96      938.00     61.80 o 
 -11   1  13     2625.17     2602.66    108.92 o 
 -10   1  13      119.49      102.33     37.17 o 
  -9   1  13     2139.63     2226.27     75.25 o 
  -8   1  13        6.93        0.27     27.30 o 
  -7   1  13       14.81       -4.21     22.51 o 
  -6   1  13       15.99      -10.95     22.07 o 
  -5   1  13        0.74       15.94     19.60 o 
  -4   1  13     1264.16     1232.22     45.81 o 
  -3   1  13     2089.31     2211.93     95.29 o 
  -2   1  13     4476.09     4547.73    167.16 o 
  -1   1  13     3055.26     3071.99     82.72 o 
   0   1  13      519.95      583.62     41.70 o 
   1   1  13     8435.69     8673.98    197.43 o 
   2   1  13      580.50      460.94     46.72 o 
   3   1  13      753.40      776.11     41.72 o 
   4   1  13     3874.81     4079.27     83.38 o 
   5   1  13     1205.16     1082.90     47.24 o 
   6   1  13     2362.57     2389.80     59.80 o 
   7   1  13     4991.34     4939.37    105.30 o 
   8   1  13       46.62       40.59     17.05 o 
   9   1  13     4993.34     5013.08    104.83 o 
  10   1  13      964.38      992.10     43.01 o 
  11   1  13     2331.78     2287.87    121.38 o 
  12   1  13     2423.21     2302.77     70.88 o 
  13   1  13      261.81      253.95     34.98 o 
  14   1  13      372.37      490.06     47.82 o 
 -15   2  13      903.94      887.06     89.59 o 
 -14   2  13       75.15       51.64     42.28 o 
 -13   2  13     1252.78     1300.56     92.55 o 
 -12   2  13      557.36      650.60     60.51 o 
 -11   2  13     1011.57     1003.20     64.75 o 
 -10   2  13     1419.71     1332.13     77.23 o 
  -9   2  13      974.19      900.05     55.27 o 
  -8   2  13     1556.29     1505.01     63.47 o 
  -7   2  13       42.69       -1.39     27.60 o 
  -6   2  13     1217.92     1213.40     49.56 o 
  -5   2  13      396.60      384.67     38.55 o 
  -4   2  13     2625.56     2653.15     68.15 o 
  -3   2  13       55.68      133.73     23.58 o 
  -2   2  13      679.84      631.15     28.46 o 
  -1   2  13     4065.66     4139.54     98.40 o 
   0   2  13     3436.25     3616.23    123.59 o 
   1   2  13    11501.62    11222.44    251.86 o 
   2   2  13     4036.14     4261.96    109.02 o 
   3   2  13     7083.96     6834.86    137.84 o 
   4   2  13      681.47      579.51     31.36 o 
   5   2  13     2156.01     2271.52     55.37 o 
   6   2  13     6251.40     6157.82    114.02 o 
   7   2  13       23.56       63.86     14.05 o 
   8   2  13     4586.55     4532.53     74.33 o 
   9   2  13      589.36      560.74     40.65 o 
  10   2  13     1248.00     1308.28     48.33 o 
  11   2  13      230.02      190.90     28.34 o 
  12   2  13      433.77      439.51     37.67 o 
  13   2  13      760.21      782.11     55.49 o 
  14   2  13      104.63       71.09     33.79 o 
 -14   3  13      607.59      605.11     66.48 o 
 -13   3  13       50.83       62.10     39.95 o 
 -12   3  13      568.53      604.42     67.81 o 
 -11   3  13       47.40       32.94     33.50 o 
 -10   3  13     4007.25     4056.07    111.07 o 
  -9   3  13     2241.24     2043.92     71.55 o 
  -8   3  13     3215.62     3269.22     94.31 o 
  -7   3  13     7721.08     7458.41    146.34 o 
  -6   3  13      341.06      401.50     57.07 o 
  -5   3  13    14678.92    14299.65    282.87 o 
  -4   3  13     4539.48     4498.77    101.36 o 
  -3   3  13    10350.41     9926.45    167.60 o 
  -2   3  13    22627.25    22741.91    396.31 o 
  -1   3  13       36.64      120.21     22.28 o 
   0   3  13     9324.17     8666.73    180.48 o 
   1   3  13      651.09      608.49     34.13 o 
   2   3  13    10280.59    10289.51    210.63 o 
   3   3  13    14032.90    13987.73    245.97 o 
   4   3  13       15.98       25.25     21.46 o 
   5   3  13     6430.14     6496.89    107.75 o 
   6   3  13       50.43       56.54     15.14 o 
   7   3  13     1606.47     1619.52     33.75 o 
   8   3  13      525.48      511.95     27.25 o 
   9   3  13     2464.57     2473.64    137.76 o 
  10   3  13        0.47       -2.66     20.51 o 
  11   3  13      605.76      637.51     46.62 o 
  12   3  13      313.94      295.64     43.30 o 
  13   3  13     1048.92     1025.46     75.58 o 
  14   3  13      892.33      857.87     61.23 o 
 -14   4  13        6.69       32.63     36.95 o 
 -13   4  13     2085.38     2122.81     97.28 o 
 -12   4  13      534.69      651.09    109.50 o 
 -11   4  13      602.16      722.58     62.14 o 
 -10   4  13     1564.04     1556.21     73.44 o 
  -9   4  13     1975.43     1878.86     85.47 o 
  -8   4  13     6377.32     5698.91    382.01 o 
  -7   4  13      813.03      857.29     49.46 o 
  -6   4  13    15001.95    14751.76    281.92 o 
  -5   4  13     3452.63     3279.78     74.32 o 
  -4   4  13     9391.32     9490.61    169.84 o 
  -3   4  13    10049.25     9876.50    161.89 o 
  -2   4  13     3411.34     3318.35    125.88 o 
  -1   4  13    18720.52    17966.95    326.35 o 
   0   4  13     1387.85     1694.80    129.79 o 
   1   4  13    22811.95    22547.36    521.14 o 
   2   4  13     5480.66     5306.04    110.27 o 
   3   4  13     4266.96     4241.70     84.97 o 
   4   4  13     9428.68     9268.93    172.28 o 
   5   4  13     1060.03     1084.41     80.40 o 
   6   4  13     5666.52     5411.29     85.94 o 
   7   4  13        4.17        4.58      8.11 o 
   8   4  13      850.35      874.88     86.17 o 
   9   4  13      293.11      280.40     25.85 o 
  10   4  13     4462.07     4202.41     95.84 o 
  11   4  13     1052.13     1097.04     76.95 o 
  12   4  13     1788.74     1685.83     66.32 o 
  13   4  13     1396.79     1344.91     61.02 o 
  14   4  13      232.94      168.96     43.09 o 
 -14   5  13     3902.38     4015.81    162.84 o 
 -13   5  13      759.42      742.93     61.79 o 
 -12   5  13     2437.56     2560.22    101.42 o 
 -11   5  13     3230.21     3146.03    108.07 o 
 -10   5  13      319.84      315.15     47.04 o 
  -9   5  13     7035.69     6779.03    156.31 o 
  -8   5  13      143.40      140.17     30.00 o 
  -7   5  13     8060.12     7788.13    152.03 o 
  -6   5  13     3894.07     3938.21     93.57 o 
  -5   5  13     3402.30     3461.29     75.79 o 
  -4   5  13     5645.39     5491.12    133.26 o 
  -3   5  13     2096.53     2021.57     63.09 o 
  -2   5  13     6848.07     6516.35    114.74 o 
  -1   5  13     4302.86     4329.86     98.87 o 
   0   5  13    13907.51    13246.46    292.23 o 
   1   5  13     1819.24     1762.61     48.12 o 
   2   5  13    16364.60    16500.46    358.30 o 
   3   5  13      296.08      315.04     21.93 o 
   4   5  13    11808.69    11693.45    227.80 o 
   5   5  13     5859.82     5826.81     85.46 o 
   6   5  13     3129.69     3029.33    135.02 o 
   7   5  13     8495.64     8674.88    214.82 o 
   8   5  13       72.59       70.08     22.69 o 
   9   5  13    10182.05    10172.50    197.22 o 
  10   5  13     1782.38     1773.90     72.32 o 
  11   5  13     3087.15     2959.51    120.93 o 
  12   5  13     4083.38     3754.46    143.66 o 
  13   5  13      367.32      310.44     76.18 o 
 -13   6  13     2931.26     2836.84    116.54 o 
 -12   6  13     1616.70     1631.98     79.20 o 
 -11   6  13     2807.33     2668.68     91.30 o 
 -10   6  13     3994.01     3766.64    130.63 o 
  -9   6  13      105.99       82.20     29.28 o 
  -8   6  13     7067.42     6902.51    155.71 o 
  -7   6  13      579.72      588.75     47.53 o 
  -6   6  13     1905.04     1945.46     59.03 o 
  -5   6  13     1722.47     1697.54     71.54 o 
  -4   6  13     4966.19     5025.43    101.87 o 
  -3   6  13     7216.66     7110.42    123.15 o 
  -2   6  13     1838.46     1795.22     51.85 o 
  -1   6  13     6313.86     6307.33    119.05 o 
   0   6  13      963.28      874.41     69.59 o 
   1   6  13     8680.92     8568.25    156.72 o 
   2   6  13      107.80      108.27     24.07 o 
   3   6  13     9543.36     9878.97    303.13 o 
   4   6  13     1561.51     1636.20     32.47 o 
   5   6  13     3036.87     2967.10    112.35 o 
   6   6  13     5790.54     4819.01    259.76 o 
   7   6  13      975.36      728.65     95.01 o 
   8   6  13     8830.63     7583.48    773.51 o 
   9   6  13      227.91      222.67     18.44 o 
  10   6  13     6707.64     7023.71    268.81 o 
  11   6  13     3129.44     3151.70    173.41 o 
  12   6  13      555.35      612.53    125.29 o 
  13   6  13     2790.14     2989.38    180.98 o 
 -12   7  13      701.16      766.54     65.14 o 
 -11   7  13      390.96      377.36     43.94 o 
 -10   7  13     1090.93     1122.19     58.70 o 
  -9   7  13     1355.61     1394.10     66.56 o 
  -8   7  13     1637.91     1528.59     66.94 o 
  -7   7  13     6002.81     5851.62    163.89 o 
  -6   7  13      283.67      252.05     33.25 o 
  -5   7  13     7873.54     8146.97    152.28 o 
  -4   7  13     2569.83     2433.04     67.86 o 
  -3   7  13     8846.80     8571.03    184.34 o 
  -2   7  13     8588.75     8659.06    157.56 o 
  -1   7  13        3.57       18.54     15.85 o 
   0   7  13    10814.03    10721.74    205.45 o 
   1   7  13     1676.18     1695.94     46.52 o 
   2   7  13     6899.88     6623.66    196.18 o 
   3   7  13     5148.06     4748.57    185.27 o 
   4   7  13     1146.08      983.85     70.34 o 
   5   7  13     3525.46     3490.09    249.97 o 
   6   7  13        1.61        3.47     12.86 o 
   7   7  13     1858.76     2051.67     99.55 o 
   8   7  13        9.14      -30.46     48.50 o 
   9   7  13     1769.52     1764.34    165.28 o 
  10   7  13       20.23       52.75     44.78 o 
  11   7  13     1298.53     1489.33    102.59 o 
  12   7  13      182.09      276.71     84.62 o 
 -11   8  13      570.56      572.75     73.87 o 
 -10   8  13      734.10      768.21     60.00 o 
  -9   8  13      502.90      484.40     49.58 o 
  -8   8  13     1336.31     1341.43     64.76 o 
  -7   8  13      719.32      685.98     52.44 o 
  -6   8  13     3547.03     3557.10    146.94 o 
  -5   8  13      314.94      388.40     35.14 o 
  -4   8  13     4959.30     5299.94    114.01 o 
  -3   8  13     3289.99     3238.22     70.36 o 
  -2   8  13     1433.86     1494.44     50.98 o 
  -1   8  13     3236.11     3320.79     66.37 o 
   0   8  13      105.36      107.03     34.73 o 
   1   8  13     3608.11     3631.45    124.08 o 
   2   8  13     2667.43     3042.33    190.43 o 
   3   8  13      332.30      305.20     53.09 o 
   4   8  13     1943.42     2110.48    126.35 o 
   5   8  13       92.72        7.93     39.23 o 
   6   8  13     2520.90     2211.63     71.94 o 
   7   8  13        9.73       50.74     44.59 o 
   8   8  13      353.12      235.57     89.29 o 
   9   8  13       37.94      -42.14     48.02 o 
  10   8  13      988.57      979.48     94.61 o 
  11   8  13       34.53       34.81     48.78 o 
 -10   9  13       85.86       80.17     37.69 o 
  -9   9  13     1552.90     1559.08     75.85 o 
  -8   9  13      644.22      697.79     54.63 o 
  -7   9  13      292.75      216.18     46.67 o 
  -6   9  13       58.49       29.74     29.95 o 
  -5   9  13      134.34      139.45     29.08 o 
  -4   9  13      477.57      479.88     71.09 o 
  -3   9  13       32.44        5.71     17.90 o 
  -2   9  13      392.46      405.05     29.89 o 
  -1   9  13       58.10       71.03     18.28 o 
   0   9  13      838.32      828.36     32.07 o 
   1   9  13      136.70       57.68     48.06 o 
   2   9  13     1590.44     1666.85    125.37 o 
   3   9  13       38.39       20.46     62.30 o 
   4   9  13     1703.35     1806.43    181.44 o 
   5   9  13      887.25      828.55     53.93 o 
   6   9  13     1071.47      993.48     99.94 o 
   7   9  13     1683.91     1349.81    122.76 o 
   8   9  13        3.02      -48.51     62.25 o 
   9   9  13     1159.73     1112.63    149.25 o 
  10   9  13      175.55       95.95     69.53 o 
  -9  10  13      265.84      273.48     58.15 o 
  -8  10  13      137.04       89.64     39.30 o 
  -7  10  13      812.87      729.17     65.32 o 
  -6  10  13       69.47       38.47     38.83 o 
  -5  10  13       41.24       22.61     23.06 o 
  -4  10  13       46.12       68.78     29.37 o 
  -3  10  13       74.27      108.44     26.21 o 
  -2  10  13      116.78      147.98     30.51 o 
  -1  10  13        0.62       -6.81     13.91 o 
   0  10  13       32.01        4.18     45.31 o 
   1  10  13       45.74       58.14     44.78 o 
   2  10  13       61.16       73.03     58.36 o 
   3  10  13     1151.79     1131.47     92.14 o 
   4  10  13        5.77       12.19     33.71 o 
   5  10  13     1481.32     1237.78    136.02 o 
   6  10  13      712.28      696.42     79.70 o 
   7  10  13      392.60      379.93     70.63 o 
   8  10  13      907.37      773.38    159.12 o 
   9  10  13       96.64        4.22     66.71 o 
  -7  11  13        9.03       15.43     34.13 o 
  -6  11  13       73.70       33.71     30.39 o 
  -5  11  13       78.45       38.22     27.81 o 
  -4  11  13       78.47       58.76     25.75 o 
  -3  11  13       38.15        7.70     30.65 o 
  -2  11  13      185.71      117.96     36.11 o 
  -1  11  13       32.16       34.05     71.64 o 
   0  11  13       20.39        5.25     52.91 o 
   1  11  13      190.55      220.28     61.50 o 
   2  11  13       53.18       62.82    118.88 o 
   3  11  13      110.04       52.05     45.38 o 
   4  11  13       90.12       44.61     55.03 o 
   5  11  13       86.51       31.71     56.83 o 
   6  11  13      133.80       88.59     54.36 o 
   7  11  13       24.23        2.73     55.01 o 
  -5  12  13       13.03      -21.13     42.15 o 
  -4  12  13      104.08       71.22     34.01 o 
  -3  12  13       40.98       92.93     80.33 o 
  -2  12  13        5.21      -38.66     57.69 o 
  -1  12  13      147.02      153.48     50.49 o 
   0  12  13      664.38      588.19    177.55 o 
   1  12  13      158.34      127.19     77.35 o 
   2  12  13      262.07      324.47    165.09 o 
   3  12  13      181.63      235.46     77.35 o 
   4  12  13       52.22      101.98     55.58 o 
   5  12  13     1057.71      942.13    115.87 o 
 -14   0  14     1608.19     1612.42    215.45 o 
 -13   0  14       25.76      -28.56     48.72 o 
 -12   0  14      922.48     1181.15    117.85 o 
 -11   0  14     1117.81     1127.48     90.45 o 
 -10   0  14     4456.85     4351.66    171.88 o 
  -9   0  14     5361.76     5262.77    208.86 o 
  -8   0  14     4586.32     4692.61    181.03 o 
  -7   0  14     3238.50     2910.93    111.96 o 
  -6   0  14     4741.34     4844.35    144.26 o 
  -5   0  14    18572.58    18873.34    475.37 o 
  -4   0  14      261.07      445.18     46.04 o 
  -3   0  14    49861.16    49726.96   2071.39 o 
  -2   0  14     9613.79     8955.80    415.32 o 
  -1   0  14    27866.81    27277.51    964.57 o 
   0   0  14    27516.30    26020.66    901.24 o 
   1   0  14     3207.95     3330.76     85.71 o 
   2   0  14    15211.74    14328.44    430.89 o 
   3   0  14       12.74      381.05     64.89 o 
   4   0  14     5214.03     5265.70    154.19 o 
   5   0  14     8325.35     8123.60    294.36 o 
   6   0  14     6776.01     6865.71    201.43 o 
   7   0  14    11958.85    12145.43    436.08 o 
   8   0  14      149.16      158.55     26.38 o 
   9   0  14     2294.75     2193.39    113.17 o 
  10   0  14        0.99        7.27     37.38 o 
  11   0  14      220.88      303.70     61.26 o 
  12   0  14       88.54      101.23     53.47 o 
  13   0  14     4121.53     4280.88    210.77 o 
  14   0  14      293.52      365.48     80.47 o 
 -14   1  14       75.20       99.90     51.35 o 
 -13   1  14     2725.29     2680.66    125.06 o 
 -12   1  14       19.34      109.14     45.80 o 
 -11   1  14     4765.46     4674.77    138.84 o 
 -10   1  14     2336.96     2278.33    100.40 o 
  -9   1  14     2991.70     3037.56     91.29 o 
  -8   1  14     4525.18     4438.58    115.38 o 
  -7   1  14     3437.93     3255.72     99.69 o 
  -6   1  14     5558.72     5493.77    130.88 o 
  -5   1  14       76.70       82.03     26.08 o 
  -4   1  14    12821.83    12022.39    233.89 o 
  -3   1  14      627.70      756.77     44.02 o 
  -2   1  14    18434.19    18418.85    476.33 o 
  -1   1  14     5483.08     5243.56    199.61 o 
   0   1  14     2990.05     3025.82     74.09 o 
   1   1  14     9612.09     9644.28    205.92 o 
   2   1  14       65.30      116.44     24.83 o 
   3   1  14     8826.83     8568.08    193.21 o 
   4   1  14     1349.30     1389.53     44.19 o 
   5   1  14    10925.39    10953.96    245.38 o 
   6   1  14     5344.45     5283.46    127.66 o 
   7   1  14     4876.72     4912.60    139.13 o 
   8   1  14     6895.65     6998.32    109.37 o 
   9   1  14      113.31       95.50     26.67 o 
  10   1  14     3965.46     4006.46    102.08 o 
  11   1  14       14.43       42.29     27.97 o 
  12   1  14     2260.31     2211.57     93.89 o 
  13   1  14      762.94      711.61    101.16 o 
  14   1  14     1403.28     1349.85     60.02 o 
 -14   2  14     2072.48     1980.56     97.15 o 
 -13   2  14      519.99      575.47     58.63 o 
 -12   2  14     6727.74     6961.02    210.69 o 
 -11   2  14      452.02      456.06     48.70 o 
 -10   2  14     5030.09     4929.32    138.02 o 
  -9   2  14     4334.92     4308.41    120.38 o 
  -8   2  14     1934.73     2047.00     74.34 o 
  -7   2  14     6746.91     6335.89    130.74 o 
  -6   2  14      550.21      544.68     40.46 o 
  -5   2  14     4214.18     4305.31    101.92 o 
  -4   2  14     4200.11     3952.33     92.88 o 
  -3   2  14     1241.27     1096.42     54.56 o 
  -2   2  14      265.56      298.46     29.08 o 
  -1   2  14      445.70      463.53     38.16 o 
   0   2  14      298.34      294.76     44.11 o 
   1   2  14      255.03      284.34    141.73 o 
   2   2  14     2491.19     2403.95     75.11 o 
   3   2  14     2686.21     2700.52     61.77 o 
   4   2  14    13863.91    13803.96    289.15 o 
   5   2  14       44.73       79.51     22.53 o 
   6   2  14    10004.12    10241.17    192.68 o 
   7   2  14     5132.84     5343.99    110.28 o 
   8   2  14     1845.25     1777.31     42.33 o 
   9   2  14     8082.67     8081.31    161.84 o 
  10   2  14       88.86       66.51     23.31 o 
  11   2  14     2604.04     2773.64     93.43 o 
  12   2  14     1083.43     1230.82     86.41 o 
  13   2  14     1848.85     1976.23     79.45 o 
  14   2  14     2900.14     2943.25     93.64 o 
 -14   3  14      150.17      170.55     50.91 o 
 -13   3  14     1493.79     1475.44     93.98 o 
 -12   3  14        3.71      -28.49     34.72 o 
 -11   3  14     2639.38     2640.98    124.25 o 
 -10   3  14      770.53      644.04     62.71 o 
  -9   3  14     2547.18     2439.66     81.04 o 
  -8   3  14     4257.85     4052.84    103.17 o 
  -7   3  14       82.63       95.26     32.54 o 
  -6   3  14     1441.11     1404.11     69.00 o 
  -5   3  14      696.44      693.59     43.99 o 
  -4   3  14     1210.38     1183.45     47.28 o 
  -3   3  14        7.07       38.08     23.27 o 
  -2   3  14     4851.32     4791.45     87.91 o 
  -1   3  14     5378.80     5328.74    108.39 o 
   0   3  14       13.70        4.77     34.52 o 
   1   3  14     2815.29     2833.46    148.48 o 
   2   3  14      283.17      377.51     42.34 o 
   3   3  14     5383.35     5436.92    139.91 o 
   4   3  14      129.70      141.56     19.93 o 
   5   3  14     1964.47     2026.65    106.97 o 
   6   3  14     1486.07     1542.94     39.20 o 
   7   3  14      662.32      659.04     29.75 o 
   8   3  14     3718.80     3629.97     77.10 o 
   9   3  14      464.88      459.31     31.54 o 
  10   3  14     1175.83     1184.16     87.24 o 
  11   3  14      502.84      509.46     39.76 o 
  12   3  14      912.52     1019.10     55.92 o 
  13   3  14      487.82      533.16     51.76 o 
  14   3  14      513.99      518.98     51.84 o 
 -14   4  14      275.19      315.01     72.94 o 
 -13   4  14       15.78       75.07     45.18 o 
 -12   4  14       17.48       34.94     33.31 o 
 -11   4  14       28.85        0.54     26.17 o 
 -10   4  14      543.56      563.71     62.19 o 
  -9   4  14      120.33       64.68     32.08 o 
  -8   4  14     2356.47     2477.35     92.49 o 
  -7   4  14       22.33       14.33     23.81 o 
  -6   4  14     3276.99     3336.35     91.00 o 
  -5   4  14     1187.89     1167.45     47.92 o 
  -4   4  14      651.19      643.21     39.28 o 
  -3   4  14     7735.94     7446.25    138.21 o 
  -2   4  14     1091.31     1089.81     55.13 o 
  -1   4  14     4450.50     4673.81    101.07 o 
   0   4  14     3810.54     3742.42     97.25 o 
   1   4  14        1.03       35.43     30.41 o 
   2   4  14     8768.68     8497.16    206.30 o 
   3   4  14      931.89      915.13     38.09 o 
   4   4  14      835.09      926.09     40.31 o 
   5   4  14     4383.44     4464.94     86.81 o 
   6   4  14       35.27       30.42     14.16 o 
   7   4  14     1450.04     1573.96     51.50 o 
   8   4  14       80.03       74.28     12.94 o 
   9   4  14      325.92      345.68     30.70 o 
  10   4  14      448.18      493.35     56.94 o 
  11   4  14       29.47      -23.55     36.82 o 
  12   4  14       18.97       40.89     38.28 o 
  13   4  14      394.82      399.08     66.29 o 
 -13   5  14        0.16       23.73     42.60 o 
 -12   5  14        5.59       37.55     37.43 o 
 -11   5  14      334.25      355.67     49.46 o 
 -10   5  14       17.23       16.58     33.70 o 
  -9   5  14       65.49       66.36     29.85 o 
  -8   5  14        8.64      -11.03     27.23 o 
  -7   5  14      140.56      141.17     33.23 o 
  -6   5  14     1600.49     1701.32     72.31 o 
  -5   5  14       37.79       49.42     25.15 o 
  -4   5  14      126.85      124.05     28.97 o 
  -3   5  14      151.80      179.81     25.81 o 
  -2   5  14     1316.09     1329.91     45.27 o 
  -1   5  14      219.89      209.96     25.89 o 
   0   5  14     1523.58     1425.37     95.52 o 
   1   5  14     3197.67     3275.97     83.79 o 
   2   5  14      109.08       93.43     20.92 o 
   3   5  14     1705.93     1799.40     49.58 o 
   4   5  14      199.54      196.97     27.27 o 
   5   5  14       59.05       41.92     14.14 o 
   6   5  14       86.32       97.14     12.28 o 
   7   5  14      370.00      372.37     12.73 o 
   8   5  14        0.20       10.69     22.85 o 
   9   5  14        4.14       -6.47     18.17 o 
  10   5  14       21.50        3.48     41.15 o 
  11   5  14       89.30       36.16     33.99 o 
  12   5  14        5.93       -8.29     38.28 o 
  13   5  14       12.07       -3.91     50.36 o 
 -13   6  14        0.38       57.93     40.16 o 
 -12   6  14        1.70       15.73     34.59 o 
 -11   6  14      414.09      361.53     50.14 o 
 -10   6  14      258.79      263.62     39.45 o 
  -9   6  14      311.09      359.19     41.79 o 
  -8   6  14      489.83      449.69     43.98 o 
  -7   6  14      155.09       57.05     37.84 o 
  -6   6  14     1132.32     1071.98     58.24 o 
  -5   6  14     1130.90     1119.45     49.51 o 
  -4   6  14        6.02       21.11     21.09 o 
  -3   6  14     2523.38     2565.52     70.03 o 
  -2   6  14      486.11      484.61     34.08 o 
  -1   6  14      149.09      133.70     24.43 o 
   0   6  14     5194.82     5051.69    206.62 o 
   1   6  14      266.00      249.92     33.59 o 
   2   6  14      851.69      946.92     45.03 o 
   3   6  14      775.59      787.65     72.22 o 
   4   6  14        1.84       29.14     20.22 o 
   5   6  14      685.51      620.86     23.17 o 
   6   6  14       39.13       39.60      6.21 o 
   7   6  14      203.59      157.96     10.89 o 
   8   6  14      395.27      353.63     18.46 o 
   9   6  14       14.13       18.31      9.39 o 
  10   6  14       74.00       55.20     47.44 o 
  11   6  14      204.67      200.40     64.19 o 
  12   6  14      272.62      206.75     60.24 o 
 -12   7  14       47.73       94.17     50.00 o 
 -11   7  14      380.67      350.22     61.75 o 
 -10   7  14       44.51       56.51     38.47 o 
  -9   7  14      458.98      382.74     58.80 o 
  -8   7  14      316.07      271.06     50.52 o 
  -7   7  14     1379.05     1443.93     68.16 o 
  -6   7  14      487.52      531.01     52.30 o 
  -5   7  14      638.10      663.83     58.26 o 
  -4   7  14     2855.58     3013.02     89.54 o 
  -3   7  14       16.31       28.25     20.99 o 
  -2   7  14     3844.69     3722.11    108.73 o 
  -1   7  14     5418.18     5212.84    133.52 o 
   0   7  14      922.38     1043.78     64.98 o 
   1   7  14     2640.01     2722.74     75.79 o 
   2   7  14       61.30       46.24     22.09 o 
   3   7  14     2850.33     2750.46    116.62 o 
   4   7  14     1228.86     1095.26     89.25 o 
   5   7  14     1315.68     1151.18     78.19 o 
   6   7  14     1257.50      840.56    239.33 o 
   7   7  14        9.07       21.56     36.46 o 
   8   7  14      116.78      158.09     58.27 o 
   9   7  14        2.66       13.96     40.65 o 
  10   7  14       90.32      103.55     50.04 o 
  11   7  14       27.72       66.28     58.04 o 
  12   7  14       74.37       81.97     52.86 o 
 -11   8  14      222.02      247.98     63.31 o 
 -10   8  14     1579.44     1510.86    100.42 o 
  -9   8  14     1432.65     1406.09     89.04 o 
  -8   8  14      161.74      174.41     41.17 o 
  -7   8  14     2848.74     2830.16     90.07 o 
  -6   8  14       10.97        1.75     21.22 o 
  -5   8  14      590.53      588.85     45.89 o 
  -4   8  14       14.22        1.41     20.46 o 
  -3   8  14     1059.41     1026.93     47.25 o 
  -2   8  14      294.43      316.63     28.25 o 
  -1   8  14     1446.86     1337.16    117.38 o 
   0   8  14       41.52       56.60     20.39 o 
   1   8  14      470.04      546.34     39.51 o 
   2   8  14      278.92      291.00     21.43 o 
   3   8  14      117.64       96.75     54.87 o 
   4   8  14     3465.80     3662.17    144.23 o 
   5   8  14      530.62      639.09     72.92 o 
   6   8  14     4388.84     4050.70    177.72 o 
   7   8  14      948.24      989.75     83.15 o 
   8   8  14     1855.82     1775.70    109.93 o 
   9   8  14     3346.99     3508.71    187.67 o 
  10   8  14       64.91       55.43     50.88 o 
  11   8  14     1005.50     1085.99    102.01 o 
 -10   9  14      811.54      773.82     71.74 o 
  -9   9  14      688.31      652.64     71.86 o 
  -8   9  14     2095.29     2137.49    106.61 o 
  -7   9  14       13.77       37.83     26.98 o 
  -6   9  14     4146.76     4084.69    107.33 o 
  -5   9  14      150.40      158.54     32.11 o 
  -4   9  14     1642.01     1680.30     53.59 o 
  -3   9  14      452.23      505.80     40.94 o 
  -2   9  14     1433.41     1392.70     63.54 o 
  -1   9  14     1019.94      907.00     59.72 o 
   0   9  14     1202.34     1222.36     54.39 o 
   1   9  14      114.41      116.35     24.73 o 
   2   9  14     2019.19     2037.50    116.03 o 
   3   9  14     1724.92     1794.79    311.75 o 
   4   9  14      388.29      431.41     66.70 o 
   5   9  14     3637.82     4127.73    235.69 o 
   6   9  14      489.59      488.15     86.56 o 
   7   9  14     2757.65     2636.24    138.18 o 
   8   9  14     1955.37     1942.77    164.57 o 
   9   9  14      385.98      371.14     72.95 o 
  10   9  14     2223.76     2337.85    141.61 o 
  -9  10  14      475.55      505.48     98.83 o 
  -8  10  14      592.46      641.06     60.00 o 
  -7  10  14      819.70      791.73     60.61 o 
  -6  10  14      516.60      600.55     46.73 o 
  -5  10  14     4122.34     3999.56    138.85 o 
  -4  10  14        4.18       11.41     22.09 o 
  -3  10  14     3289.91     3347.21     81.59 o 
  -2  10  14      819.02      853.85     64.74 o 
  -1  10  14     2840.57     2612.63    235.48 o 
   0  10  14     3608.02     3619.44    169.24 o 
   1  10  14     1073.49     1163.22    111.32 o 
   2  10  14     5063.90     5065.76    226.77 o 
   3  10  14      339.46      321.19     81.68 o 
   4  10  14     2849.42     2737.58    183.52 o 
   5  10  14      972.97      859.39    560.42 o 
   6  10  14     1204.85     1089.45    224.79 o 
   7  10  14     1251.59     1328.49    104.78 o 
   8  10  14      208.11      211.29     91.37 o 
  -7  11  14     1692.97     1703.56     92.56 o 
  -6  11  14     3030.15     2956.22    123.91 o 
  -5  11  14      332.21      291.47     39.12 o 
  -4  11  14     3929.10     3975.13    128.51 o 
  -3  11  14      132.77      144.14     35.05 o 
  -2  11  14     3400.76     3583.73    188.64 o 
  -1  11  14     2112.70     2183.73    151.60 o 
   0  11  14     1300.40     1783.94    132.37 o 
   1  11  14     5260.91     5581.49    262.27 o 
   2  11  14       38.56       42.13     51.29 o 
   3  11  14     3699.70     3698.13    302.92 o 
   4  11  14     1037.37     1248.03    143.80 o 
   5  11  14     1098.99      974.39     91.76 o 
   6  11  14     1637.00     1676.52    194.17 o 
   7  11  14      124.09       60.64     54.66 o 
  -4  12  14       26.50       40.19     59.38 o 
  -3  12  14     1161.85     1143.79    116.85 o 
  -2  12  14      730.37      991.50    156.78 o 
  -1  12  14      797.13      899.46     88.91 o 
   0  12  14     1438.89     1590.22    114.20 o 
   1  12  14      185.64      247.63    153.67 o 
   2  12  14     2059.26     1870.48    177.03 o 
   3  12  14        0.02      -42.95     60.68 o 
   4  12  14     1833.42     1958.67    170.28 o 
 -14   1  15       55.30       21.83     38.59 o 
 -13   1  15      327.52      321.33     57.70 o 
 -12   1  15     1056.32     1093.61     69.49 o 
 -11   1  15       94.88       80.48     36.49 o 
 -10   1  15     3406.67     3522.99    119.50 o 
  -9   1  15        4.08      -10.34     33.82 o 
  -8   1  15      701.13      806.59     54.78 o 
  -7   1  15     2640.01     2727.50     78.71 o 
  -6   1  15       97.53      119.64     31.67 o 
  -5   1  15     3209.80     3235.88     94.79 o 
  -4   1  15     4140.91     4039.40    110.57 o 
  -3   1  15       71.96       93.41     42.59 o 
  -2   1  15     2235.56     2310.53    101.51 o 
  -1   1  15     3795.91     3660.28    108.27 o 
   0   1  15       14.15        4.32     23.83 o 
   1   1  15       80.17      135.02     37.90 o 
   2   1  15      305.98      379.02     29.50 o 
   3   1  15       68.42       94.71     39.77 o 
   4   1  15        0.50        7.31     18.32 o 
   5   1  15     2355.40     2481.53    100.97 o 
   6   1  15     1920.55     1890.82     67.23 o 
   7   1  15       94.79       86.95     53.47 o 
   8   1  15     4116.31     3947.40    165.83 o 
   9   1  15      189.80      180.69     34.10 o 
  10   1  15     2079.39     2060.07     69.06 o 
  11   1  15     1488.52     1598.22     96.25 o 
  12   1  15        5.28       22.27     25.55 o 
  13   1  15     1352.50     1302.66     58.71 o 
  14   1  15      680.69      520.82    105.69 o 
 -14   2  15      543.22      580.21     78.20 o 
 -13   2  15      846.92      855.93     74.52 o 
 -12   2  15      417.20      461.86     60.31 o 
 -11   2  15     1815.46     1714.49     98.49 o 
 -10   2  15       19.76      -18.54     33.10 o 
  -9   2  15     1642.27     1753.70     78.65 o 
  -8   2  15      562.17      555.40     44.99 o 
  -7   2  15      650.04      742.53     59.09 o 
  -6   2  15     1455.17     1589.39     67.31 o 
  -5   2  15      147.25      168.05     43.37 o 
  -4   2  15     3393.96     3324.43     97.22 o 
  -3   2  15      527.04      622.39     42.97 o 
  -2   2  15     1069.66      971.24     80.01 o 
  -1   2  15     1319.09     1346.61     55.17 o 
   0   2  15      674.00      545.52     38.93 o 
   1   2  15     2656.70     2669.02    186.37 o 
   2   2  15      852.82     1021.38     59.70 o 
   3   2  15     4090.65     4093.86     98.35 o 
   4   2  15      441.65      504.20     33.21 o 
   5   2  15     3134.32     3086.68     93.02 o 
   6   2  15      515.93      418.73     49.58 o 
   7   2  15     4301.04     4410.54     96.97 o 
   8   2  15       56.64       87.34     19.96 o 
   9   2  15     4122.41     4272.75    118.58 o 
  10   2  15      510.75      536.58     58.91 o 
  11   2  15       13.49       35.67     27.11 o 
  12   2  15     1578.27     1502.90     60.59 o 
  13   2  15      181.45      137.05     39.67 o 
  14   2  15      541.55      549.21     57.77 o 
 -14   3  15      841.05      803.56     79.03 o 
 -13   3  15      106.55       78.13     43.97 o 
 -12   3  15      620.33      747.22     61.44 o 
 -11   3  15      137.92      176.45     44.32 o 
 -10   3  15      445.60      660.32     91.19 o 
  -9   3  15      532.47      460.79     49.98 o 
  -8   3  15     2520.98     2461.61    107.36 o 
  -7   3  15      215.94      221.69     38.15 o 
  -6   3  15     3434.75     3356.12     96.62 o 
  -5   3  15     1168.21     1205.83     53.63 o 
  -4   3  15     2752.31     2787.09     74.71 o 
  -3   3  15     9736.08     9584.40    189.31 o 
  -2   3  15      771.39      784.18     44.10 o 
  -1   3  15    16083.56    15707.27    308.83 o 
   0   3  15     2194.94     2292.37     93.45 o 
   1   3  15     6148.42     6244.81    178.85 o 
   2   3  15    17191.42    18916.86   1224.67 o 
   3   3  15       11.85      -32.94     38.50 o 
   4   3  15    13690.86    14067.20    378.20 o 
   5   3  15      298.67      248.79     33.56 o 
   6   3  15     7047.12     7202.18    153.59 o 
   7   3  15     2182.28     2187.75     46.83 o 
   8   3  15      339.67      307.45     22.56 o 
   9   3  15      173.31      148.52     35.65 o 
  10   3  15       57.62       39.50     22.63 o 
  11   3  15     1223.27     1314.95     60.32 o 
  12   3  15       16.27        1.68     25.38 o 
  13   3  15      407.63      409.09     46.88 o 
 -13   4  15     1423.18     1416.00     99.77 o 
 -12   4  15       77.50       83.03     45.55 o 
 -11   4  15     1255.06     1149.21     65.68 o 
 -10   4  15        0.27      -12.83     28.72 o 
  -9   4  15     2452.67     2538.37     82.15 o 
  -8   4  15        2.29       15.54     25.43 o 
  -7   4  15     6632.17     6641.11    151.81 o 
  -6   4  15     4652.06     4672.56    112.99 o 
  -5   4  15     5090.54     5454.52    132.48 o 
  -4   4  15    10162.40     9724.85    174.95 o 
  -3   4  15      358.40      380.43     30.40 o 
  -2   4  15    12029.52    11750.39    208.52 o 
  -1   4  15       25.30        6.50     25.60 o 
   0   4  15    14089.86    13406.57    344.71 o 
   1   4  15     2280.57     2019.85     84.82 o 
   2   4  15     5152.68     5228.96    169.70 o 
   3   4  15     8132.50     7854.85    174.80 o 
   4   4  15        1.63       -6.79     13.00 o 
   5   4  15     5841.89     5824.84    102.38 o 
   6   4  15      382.88      361.37     38.53 o 
   7   4  15     3633.02     3607.29     81.30 o 
   8   4  15     1339.91     1281.42     39.33 o 
   9   4  15     1463.52     1554.16     90.10 o 
  10   4  15     3445.37     3277.09     83.82 o 
  11   4  15      145.08      144.32     27.65 o 
  12   4  15     1967.92     1943.43     68.88 o 
  13   4  15       58.22      103.08     30.74 o 
 -13   5  15     1613.53     1736.48    105.32 o 
 -12   5  15     3410.76     3345.21    137.67 o 
 -11   5  15      247.41      247.48     53.51 o 
 -10   5  15     4984.21     4779.90    134.27 o 
  -9   5  15     1124.39     1117.31     62.82 o 
  -8   5  15     7031.42     6926.33    153.33 o 
  -7   5  15     6075.31     5933.00    131.62 o 
  -6   5  15     1562.42     1560.91     64.74 o 
  -5   5  15    11074.37    10849.36    201.72 o 
  -4   5  15      474.62      455.23     35.36 o 
  -3   5  15    12455.96    12287.53    270.89 o 
  -2   5  15      779.15      833.92     43.54 o 
  -1   5  15     5287.20     5312.25    115.06 o 
   0   5  15       14.42       13.19     30.81 o 
   1   5  15     7752.28     7564.30    211.29 o 
   2   5  15      701.91      679.51     51.96 o 
   3   5  15     2255.47     2200.86     67.51 o 
   4   5  15     3371.31     3361.50     92.04 o 
   5   5  15      501.62      546.76     25.35 o 
   6   5  15     4940.47     4858.81     63.01 o 
   7   5  15      188.07      232.66     16.48 o 
   8   5  15     6234.37     5863.81    246.81 o 
   9   5  15     2710.66     2823.41     90.79 o 
  10   5  15     2853.54     2860.27     97.55 o 
  11   5  15     5813.02     5400.22    200.66 o 
  12   5  15        6.12        1.38     57.63 o 
  13   5  15     3208.13     3494.34    153.67 o 
 -12   6  15      338.46      288.85     46.60 o 
 -11   6  15     2945.72     2889.52    142.09 o 
 -10   6  15       56.42       42.49     34.36 o 
  -9   6  15     4608.35     4721.00    141.93 o 
  -8   6  15     1138.70     1087.01     67.84 o 
  -7   6  15     4959.68     5007.57    183.70 o 
  -6   6  15     6028.44     6131.16    129.68 o 
  -5   6  15       18.99       34.19     26.60 o 
  -4   6  15     6496.78     6251.62    154.70 o 
  -3   6  15       11.53       16.17     20.53 o 
  -2   6  15    11215.34    10988.41    211.49 o 
  -1   6  15     1584.08     1543.42     66.71 o 
   0   6  15      814.85      705.81     59.81 o 
   1   6  15     2753.75     2862.40     88.11 o 
   2   6  15     1487.27     1556.60     60.50 o 
   3   6  15     3235.95     3198.40     91.77 o 
   4   6  15      622.25      693.81     32.74 o 
   5   6  15     7918.23     7958.60    122.49 o 
   6   6  15       38.35       56.41     15.87 o 
   7   6  15     6031.17     5471.74    247.57 o 
   8   6  15     1264.42     1163.93     53.88 o 
   9   6  15     4120.66     4075.00    167.17 o 
  10   6  15     4203.15     4412.78    260.55 o 
  11   6  15      257.28      371.17     81.58 o 
  12   6  15     3472.11     3517.82    196.74 o 
 -12   7  15      886.10     1095.78    101.53 o 
 -11   7  15        4.64       -8.00     29.30 o 
 -10   7  15      800.63      818.81     88.45 o 
  -9   7  15       60.73       18.82     33.63 o 
  -8   7  15     1633.54     1581.02     77.99 o 
  -7   7  15      246.36      267.25     43.77 o 
  -6   7  15     4040.40     4061.92    116.46 o 
  -5   7  15     4563.34     4408.80    130.42 o 
  -4   7  15     1571.23     1566.53     53.83 o 
  -3   7  15     7202.82     7364.61    146.19 o 
  -2   7  15       13.37        8.45     17.06 o 
  -1   7  15     3583.72     3532.12    117.07 o 
   0   7  15     2845.05     2948.23     87.35 o 
   1   7  15     4951.75     4936.58    131.68 o 
   2   7  15     7984.77     7925.09    170.75 o 
   3   7  15      268.87      297.54     28.09 o 
   4   7  15     6293.48     5817.52    480.78 o 
   5   7  15      233.37      317.72     72.42 o 
   6   7  15     4565.54     4316.37    135.54 o 
   7   7  15     1782.45     1478.79    883.07 o 
   8   7  15     1315.55     1644.19    121.54 o 
   9   7  15     1131.52     1287.70    116.20 o 
  10   7  15      475.26      446.31     68.30 o 
  11   7  15      768.40      951.08    116.29 o 
 -11   8  15      473.99      413.75     56.56 o 
 -10   8  15        5.60        8.16     32.69 o 
  -9   8  15      627.11      678.85     62.11 o 
  -8   8  15        2.91      -25.14     28.17 o 
  -7   8  15      550.52      674.31     59.72 o 
  -6   8  15       94.31       65.25     29.62 o 
  -5   8  15     1602.30     1717.89     81.22 o 
  -4   8  15     2633.39     2550.82     68.49 o 
  -3   8  15      302.30      282.18     32.45 o 
  -2   8  15     3810.63     3818.68     78.55 o 
  -1   8  15      497.21      509.55     44.24 o 
   0   8  15     3762.68     3767.32    100.42 o 
   1   8  15     4688.49     4530.59    190.40 o 
   2   8  15     1475.42     1316.57     46.92 o 
   3   8  15     6235.76     6445.90    246.14 o 
   4   8  15      245.74      279.36     99.42 o 
   5   8  15     3985.12     3931.26    160.87 o 
   6   8  15      834.78      816.69     84.28 o 
   7   8  15      549.33      668.04     76.15 o 
   8   8  15     1138.87     1158.15    305.00 o 
   9   8  15      127.75      162.15     60.08 o 
  10   8  15      528.88      512.42     92.93 o 
  -9   9  15      102.12      102.82     35.96 o 
  -8   9  15      995.85     1033.09     59.41 o 
  -7   9  15      604.87      609.84     52.86 o 
  -6   9  15      138.91       96.69     29.97 o 
  -5   9  15      365.25      445.53     39.32 o 
  -4   9  15      240.00      349.20     77.13 o 
  -3   9  15      724.64      721.62     41.05 o 
  -2   9  15     1304.56     1245.12     41.83 o 
  -1   9  15      349.02      364.45     29.71 o 
   0   9  15      541.04      551.98     91.62 o 
   1   9  15       20.53       12.98     19.38 o 
   2   9  15      683.10      745.22    124.74 o 
   3   9  15      594.88      720.57     90.07 o 
   4   9  15      177.98      201.35     73.11 o 
   5   9  15      748.98      837.63     86.89 o 
   6   9  15     1777.24     1552.20    885.14 o 
   7   9  15        1.19      -13.22     44.60 o 
   8   9  15     1018.40     1068.49    118.68 o 
   9   9  15      475.12      366.52    103.31 o 
  -8  10  15     1172.59     1212.02     92.69 o 
  -7  10  15       21.92       19.15     31.88 o 
  -6  10  15      735.46      760.62     53.33 o 
  -5  10  15      111.17      109.38     34.52 o 
  -4  10  15      271.60      279.28     32.01 o 
  -3  10  15      761.48      825.57     44.35 o 
  -2  10  15        0.08        3.32     18.35 o 
  -1  10  15      332.49      335.17     49.24 o 
   0  10  15       24.86       24.90     24.11 o 
   1  10  15        0.99       29.68     46.83 o 
   2  10  15       19.73      -26.41     46.62 o 
   3  10  15       19.01       80.74     53.72 o 
   4  10  15      358.54      338.34     89.28 o 
   5  10  15       30.55      -41.53     70.60 o 
   6  10  15       60.88       86.35     54.31 o 
   7  10  15      395.04      293.45     83.28 o 
   8  10  15       16.10       72.59     69.12 o 
  -6  11  15       38.57       72.49     36.03 o 
  -5  11  15       67.40       51.65     42.46 o 
  -4  11  15        1.15      -13.44     27.04 o 
  -3  11  15        2.15       17.38     30.35 o 
  -2  11  15       13.68       -8.35     71.69 o 
  -1  11  15      116.22      162.65     58.54 o 
   0  11  15       46.33       11.86     46.12 o 
   1  11  15       20.22      -28.20     50.77 o 
   2  11  15       72.68       50.37     53.37 o 
   3  11  15       78.62      170.80     90.33 o 
   4  11  15        0.59       -7.79    111.10 o 
   5  11  15      163.62      132.76     60.08 o 
   6  11  15       30.87       -8.21    173.65 o 
  -3  12  15       69.10       86.76     62.04 o 
  -2  12  15        6.29       25.31     52.23 o 
  -1  12  15       17.09       62.55     52.35 o 
   0  12  15        1.26       73.27     55.36 o 
   1  12  15       56.40       -3.19     45.90 o 
   2  12  15      102.51       39.46    124.60 o 
   3  12  15        6.20       47.76     75.28 o 
 -14   0  16      810.57      821.39    102.92 o 
 -13   0  16     1404.40     1672.10    124.54 o 
 -12   0  16     1498.28     1487.28    111.50 o 
 -11   0  16      659.95      680.41    115.25 o 
 -10   0  16     1685.95     1646.40    106.23 o 
  -9   0  16     2132.46     2084.83    114.35 o 
  -8   0  16     4276.44     4025.01    179.11 o 
  -7   0  16      841.69      917.42     85.14 o 
  -6   0  16     2784.02     2904.54    178.91 o 
  -5   0  16       15.08       36.49     40.72 o 
  -4   0  16     9904.32     9541.91    348.87 o 
  -3   0  16     4790.16     4986.92    201.95 o 
  -2   0  16    26199.86    27183.03   1193.00 o 
  -1   0  16    24355.97    22392.34    970.28 o 
   0   0  16      614.08      293.13    255.42 o 
   1   0  16    23689.64    24235.19    706.46 o 
   2   0  16     5006.61     5145.26    255.42 o 
   3   0  16     9208.77     9253.79    369.63 o 
   4   0  16     9132.74     9205.51    277.74 o 
   5   0  16     1838.76     1945.24     84.10 o 
   6   0  16     7583.42     7447.16    300.07 o 
   7   0  16     2941.43     3085.81    116.29 o 
   8   0  16     2975.75     2465.63   1407.67 o 
   9   0  16     2581.84     2531.04    103.83 o 
  10   0  16      176.79      266.84    100.20 o 
  11   0  16     1917.01     1756.79    187.41 o 
  12   0  16       44.61        2.08     72.16 o 
  13   0  16     1233.98     1440.63    195.72 o 
 -14   1  16     1823.75     1889.16    100.81 o 
 -13   1  16      325.17      278.37     52.11 o 
 -12   1  16     1955.24     1990.40    112.14 o 
 -11   1  16      531.40      499.13     59.66 o 
 -10   1  16     2785.63     2707.33    106.61 o 
  -9   1  16     6624.20     6427.58    169.45 o 
  -8   1  16       13.24       12.98     28.58 o 
  -7   1  16     7274.54     7303.49    166.30 o 
  -6   1  16      129.70      120.77     29.32 o 
  -5   1  16     5859.33     5831.40    174.58 o 
  -4   1  16     4928.18     4788.30    130.12 o 
  -3   1  16     7615.97     7909.85    440.76 o 
  -2   1  16     8739.69     8514.20    247.22 o 
  -1   1  16     2588.61     2436.27     81.14 o 
   0   1  16     9657.80     9821.79    223.30 o 
   1   1  16      658.20      613.74     40.99 o 
   2   1  16     9639.87     9307.47    183.21 o 
   3   1  16     3878.98     3928.51    321.09 o 
   4   1  16     6299.01     6359.77    141.17 o 
   5   1  16     8599.68     8244.61    179.17 o 
   6   1  16     1267.19     1186.68     90.33 o 
   7   1  16     5185.83     5393.51    298.25 o 
   8   1  16       30.08       49.78     25.56 o 
   9   1  16     3213.53     3155.64     63.79 o 
  10   1  16      896.17      928.20     97.60 o 
  11   1  16     1980.56     1863.82     85.24 o 
  12   1  16     1464.68     1566.45    118.37 o 
  13   1  16      510.74      400.45    129.01 o 
 -13   2  16     2154.59     2227.42    102.29 o 
 -12   2  16      344.11      355.24     52.26 o 
 -11   2  16     4311.23     4323.13    160.82 o 
 -10   2  16     6970.05     6926.70    194.07 o 
  -9   2  16      162.48      144.61     37.30 o 
  -8   2  16     6426.62     6158.47    215.81 o 
  -7   2  16     1182.41     1120.87     59.79 o 
  -6   2  16     5754.27     5708.89    158.40 o 
  -5   2  16     6698.43     6149.24    146.30 o 
  -4   2  16     1495.84     1367.69     67.97 o 
  -3   2  16     7034.79     6694.07    302.07 o 
  -2   2  16        0.24       34.85     41.25 o 
  -1   2  16     3421.88     3300.55     94.66 o 
   0   2  16     1063.00     1131.81     53.73 o 
   1   2  16     3530.92     3831.12    475.54 o 
   2   2  16      451.60      448.49     43.97 o 
   3   2  16      702.32      672.52     43.09 o 
   4   2  16     1248.61     1466.51     59.03 o 
   5   2  16     2529.42     2583.82    124.08 o 
   6   2  16     2144.45     2163.47     62.57 o 
   7   2  16     2273.43     2183.94     62.61 o 
   8   2  16     5353.41     5449.62    114.20 o 
   9   2  16        8.86       18.53     14.54 o 
  10   2  16     4062.33     4165.15    113.65 o 
  11   2  16      561.57      647.07     61.11 o 
  12   2  16     1654.77     1690.46     66.08 o 
  13   2  16     3137.57     3295.40    112.34 o 
 -13   3  16      194.58      138.19     62.48 o 
 -12   3  16     1416.79     1532.32     95.99 o 
 -11   3  16      922.84      935.55     69.17 o 
 -10   3  16      668.71      737.04     74.44 o 
  -9   3  16     3600.61     3610.06    112.84 o 
  -8   3  16        2.15        0.29     32.12 o 
  -7   3  16     4149.64     4156.09    151.47 o 
  -6   3  16      547.29      603.99     47.24 o 
  -5   3  16     1762.98     1922.79     69.27 o 
  -4   3  16     2175.80     2153.01     69.97 o 
  -3   3  16     4240.65     4459.66     93.56 o 
  -2   3  16     6552.76     6499.21    158.40 o 
  -1   3  16      931.99      860.18     51.83 o 
   0   3  16     4031.85     3999.66    102.43 o 
   1   3  16     1144.50      946.25    134.20 o 
   2   3  16     4507.30     4574.81    131.71 o 
   3   3  16      501.33      547.89     52.59 o 
   4   3  16     3236.65     3240.76     86.95 o 
   5   3  16     1631.19     1591.16     69.51 o 
   6   3  16      330.73      398.47     55.37 o 
   7   3  16     2602.15     2540.13     70.32 o 
   8   3  16       84.09       74.13     16.00 o 
   9   3  16     4790.49     4415.32    138.76 o 
  10   3  16       68.44       67.18     30.24 o 
  11   3  16      747.88      830.05     53.80 o 
  12   3  16      788.76      815.33     57.54 o 
  13   3  16      408.86      460.11     55.73 o 
 -13   4  16      104.93      120.21     39.68 o 
 -12   4  16      287.97      252.78     48.48 o 
 -11   4  16      178.44       88.06     43.99 o 
 -10   4  16       40.19       67.71     33.38 o 
  -9   4  16      153.12      208.23     40.74 o 
  -8   4  16      177.21      131.97     33.33 o 
  -7   4  16        9.45        4.36     26.15 o 
  -6   4  16      229.28      235.22     42.08 o 
  -5   4  16      288.11      255.01     32.36 o 
  -4   4  16      669.20      637.70     39.41 o 
  -3   4  16      946.93      811.39     45.47 o 
  -2   4  16     4479.62     4695.30    135.86 o 
  -1   4  16     7110.52     6958.56    148.52 o 
   0   4  16      650.92      572.41     57.73 o 
   1   4  16      609.44      636.02     71.84 o 
   2   4  16     3259.30     2948.10    107.14 o 
   3   4  16     4414.13     4402.05    238.03 o 
   4   4  16     3783.94     3882.11     88.82 o 
   5   4  16       93.13       78.17     16.64 o 
   6   4  16     3681.47     3693.10     65.48 o 
   7   4  16     2253.18     2370.59     45.83 o 
   8   4  16      906.73      872.22     35.82 o 
   9   4  16      225.64      274.80     29.49 o 
  10   4  16        4.86      -24.19     24.19 o 
  11   4  16      265.06      267.69     41.87 o 
  12   4  16        2.74       -7.66     23.22 o 
  13   4  16       13.36       25.44     51.40 o 
 -12   5  16       13.30       27.35     37.57 o 
 -11   5  16       80.32       64.60     43.76 o 
 -10   5  16      318.43      320.32     48.57 o 
  -9   5  16       10.33       40.07     33.30 o 
  -8   5  16        1.91        6.62     26.08 o 
  -7   5  16        0.42       15.68     28.98 o 
  -6   5  16      278.79      280.28     36.24 o 
  -5   5  16      362.52      384.72     45.93 o 
  -4   5  16      245.41      238.16     31.83 o 
  -3   5  16        2.40       23.30     24.22 o 
  -2   5  16       33.09       11.46     21.40 o 
  -1   5  16      272.62      329.03     33.61 o 
   0   5  16     1424.79     1394.65     94.74 o 
   1   5  16      761.14      808.34    171.84 o 
   2   5  16     1796.42     1821.77     79.74 o 
   3   5  16     1599.69     1495.08    242.91 o 
   4   5  16       59.13       64.59     26.74 o 
   5   5  16      163.73      139.46     20.57 o 
   6   5  16      226.85      254.64     27.02 o 
   7   5  16       74.55       69.17     11.98 o 
   8   5  16       15.58       14.36     10.85 o 
   9   5  16        0.01       -1.64     31.83 o 
  10   5  16       51.03       39.16     45.08 o 
  11   5  16       28.95       66.70     46.15 o 
  12   5  16        1.29      -38.60     49.06 o 
 -12   6  16       43.32       34.68     40.31 o 
 -11   6  16       16.14        1.34     28.31 o 
 -10   6  16      160.38      177.22     43.32 o 
  -9   6  16       71.31       33.75     32.95 o 
  -8   6  16      220.62      218.45     40.99 o 
  -7   6  16      455.63      657.13    119.26 o 
  -6   6  16       24.83       14.50     24.75 o 
  -5   6  16      280.14      316.83     38.08 o 
  -4   6  16      920.93      957.20     44.39 o 
  -3   6  16       70.01       62.28     22.55 o 
  -2   6  16     3343.44     3218.63     72.29 o 
  -1   6  16     1261.16     1293.58     66.79 o 
   0   6  16      643.11      598.22     43.78 o 
   1   6  16     4829.85     4515.65    167.63 o 
   2   6  16       72.27       34.44     25.13 o 
   3   6  16     1928.81     2053.34     58.40 o 
   4   6  16     1855.38     1694.55    120.42 o 
   5   6  16        1.95        1.85     17.46 o 
   6   6  16     1220.67     1092.29     29.99 o 
   7   6  16      194.77      162.30     17.08 o 
   8   6  16      113.71       77.03     14.24 o 
   9   6  16       90.87       58.50     55.81 o 
  10   6  16       12.11      -46.47     46.47 o 
  11   6  16       24.66       55.25     47.62 o 
  12   6  16       97.25      148.36     70.34 o 
 -11   7  16      158.89      182.62     45.98 o 
 -10   7  16      123.14       65.60     41.51 o 
  -9   7  16       20.73       47.64     30.72 o 
  -8   7  16       53.12       32.55     30.56 o 
  -7   7  16       88.86       78.97     36.04 o 
  -6   7  16      153.74      203.08     41.29 o 
  -5   7  16      937.23     1011.17     54.78 o 
  -4   7  16       10.15       45.85     28.44 o 
  -3   7  16     1527.19     1608.47     64.76 o 
  -2   7  16      236.66      225.68     32.70 o 
  -1   7  16      155.41      200.97     66.92 o 
   0   7  16     3525.60     3604.67    235.69 o 
   1   7  16       30.78       44.26     25.06 o 
   2   7  16     2723.86     2771.23     71.09 o 
   3   7  16     2363.26     2260.41    120.05 o 
   4   7  16       94.19       69.75     20.34 o 
   5   7  16     3880.02     3835.81    153.45 o 
   6   7  16      132.48       62.17     16.86 o 
   7   7  16      807.53      758.86    105.65 o 
   8   7  16      110.48      223.90     57.87 o 
   9   7  16      317.31      326.65     63.34 o 
  10   7  16      614.30      755.36    112.14 o 
  11   7  16      104.33       48.30     50.55 o 
 -10   8  16     1368.53     1494.09    101.42 o 
  -9   8  16      403.07      395.73     56.90 o 
  -8   8  16     2281.31     2302.22     95.91 o 
  -7   8  16      107.78      127.76     36.17 o 
  -6   8  16     2077.18     1961.92     77.86 o 
  -5   8  16     1063.14     1058.18     53.66 o 
  -4   8  16      639.78      729.06     42.64 o 
  -3   8  16      392.49      410.34     40.39 o 
  -2   8  16      374.17      342.84     46.64 o 
  -1   8  16     1556.15     1514.73    137.08 o 
   0   8  16       82.12       99.10     45.50 o 
   1   8  16       46.97       50.93     19.36 o 
   2   8  16      293.54      230.78     34.20 o 
   3   8  16      387.17      254.08     70.19 o 
   4   8  16      546.03      659.05     73.49 o 
   5   8  16     1089.53     1224.61    111.94 o 
   6   8  16      882.18      961.51    108.97 o 
   7   8  16     1107.36     1098.16    278.00 o 
   8   8  16     1084.21     1095.61     94.70 o 
   9   8  16       28.83       30.71     48.19 o 
  10   8  16     1280.46     1282.45    107.23 o 
  -9   9  16     2898.57     2895.02    123.65 o 
  -8   9  16      135.95      139.61     37.00 o 
  -7   9  16     3007.07     2927.89     94.33 o 
  -6   9  16      830.19      868.87     72.38 o 
  -5   9  16     1472.35     1543.75     70.76 o 
  -4   9  16     1712.81     1765.04     68.62 o 
  -3   9  16      272.86      292.73     38.41 o 
  -2   9  16     2194.33     2088.89     91.31 o 
  -1   9  16       10.70       11.73     30.00 o 
   0   9  16     1173.91     1172.06     64.89 o 
   1   9  16        9.85        6.46     13.65 o 
   2   9  16      343.89      459.43     80.60 o 
   3   9  16        2.69      -25.75     51.72 o 
   4   9  16      806.41      612.62    266.84 o 
   5   9  16      127.89      135.81     93.71 o 
   6   9  16      538.42      439.20    101.75 o 
   7   9  16      982.43     1128.86     97.83 o 
   8   9  16      195.44      168.36     62.52 o 
   9   9  16     1570.85     1614.23    120.73 o 
  -7  10  16       19.28        9.01     29.00 o 
  -6  10  16     3165.55     3117.25    106.19 o 
  -5  10  16      435.21      487.01     64.07 o 
  -4  10  16     1983.84     2123.90     78.58 o 
  -3  10  16      920.21     1013.87     56.44 o 
  -2  10  16     1271.62     1163.10    126.13 o 
  -1  10  16     3790.79     3653.81    187.45 o 
   0  10  16      177.59      156.78     85.66 o 
   1  10  16     5285.16     5554.46    259.05 o 
   2  10  16      821.56      963.57     94.03 o 
   3  10  16     2080.53     2006.95    128.40 o 
   4  10  16     2081.43     2085.70    131.97 o 
   5  10  16      306.99      291.76     97.60 o 
   6  10  16     1899.46     1785.57    120.75 o 
   7  10  16        1.07      -56.59     75.80 o 
  -5  11  16     2284.60     2283.17    101.46 o 
  -4  11  16      232.73      213.68     34.57 o 
  -3  11  16     1636.33     1707.62    104.50 o 
  -2  11  16     2302.89     2282.00    133.49 o 
  -1  11  16      491.01      655.56    144.32 o 
   0  11  16     4575.90     4695.16    307.33 o 
   1  11  16      164.07      182.26     78.82 o 
   2  11  16     3682.13     3781.15    192.08 o 
   3  11  16     1855.29     2037.89    137.70 o 
   4  11  16      728.69      831.67    134.98 o 
   5  11  16     2536.81     2492.44    146.29 o 
 -13   1  17      198.86      162.41     57.32 o 
 -12   1  17      272.21      331.55     58.69 o 
 -11   1  17     1645.32     1651.65     84.41 o 
 -10   1  17      279.83      291.93     47.74 o 
  -9   1  17     2701.25     2517.83    101.72 o 
  -8   1  17      586.90      641.12     68.26 o 
  -7   1  17        7.27        2.41     26.30 o 
  -6   1  17     5069.08     5109.76    153.41 o 
  -5   1  17     1864.60     1801.86     74.06 o 
  -4   1  17     2276.07     2361.70    123.62 o 
  -3   1  17     7393.03     7360.71    286.57 o 
  -2   1  17     2102.48     2026.29    107.30 o 
  -1   1  17     2835.78     2904.84    164.14 o 
   0   1  17      418.09      425.66     42.31 o 
   1   1  17      242.99      160.98     46.29 o 
   2   1  17      245.29      190.65     48.18 o 
   3   1  17        6.69        7.25     23.48 o 
   4   1  17      270.03      313.15     38.35 o 
   5   1  17      112.61       98.56     25.41 o 
   6   1  17      938.49     1060.22     46.74 o 
   7   1  17      607.75      598.52     38.66 o 
   8   1  17      280.61      294.92     78.18 o 
   9   1  17      745.52      791.89     49.13 o 
  10   1  17      840.77      915.07     61.12 o 
  11   1  17      139.59      123.57     40.49 o 
  12   1  17      922.42      940.18     70.86 o 
  13   1  17      169.33      158.58     47.86 o 
 -13   2  17        8.39       18.37     40.37 o 
 -12   2  17     1067.25     1190.24     77.61 o 
 -11   2  17       26.12        3.59     35.53 o 
 -10   2  17     1276.46     1177.50    126.41 o 
  -9   2  17      535.06      648.59     55.36 o 
  -8   2  17      727.91      818.31     89.21 o 
  -7   2  17     2478.88     2537.67    108.82 o 
  -6   2  17      217.15      184.34     39.22 o 
  -5   2  17     3962.42     3987.03    127.25 o 
  -4   2  17     1035.62     1105.73     57.24 o 
  -3   2  17     3174.60     3411.45    275.47 o 
  -2   2  17     2935.02     2841.29     98.15 o 
  -1   2  17      265.54      252.57     34.24 o 
   0   2  17     3366.46     3536.07     88.55 o 
   1   2  17       34.15      108.68     79.69 o 
   2   2  17     5217.05     5147.78    183.82 o 
   3   2  17        2.81       17.07     24.62 o 
   4   2  17     1413.18     1405.11     97.59 o 
   5   2  17       31.41       46.85     38.89 o 
   6   2  17     1343.40     1256.35     55.27 o 
   7   2  17     1631.20     1699.90     90.07 o 
   8   2  17       12.19      -21.38     21.38 o 
   9   2  17      221.69      177.88     33.85 o 
  10   2  17      120.57      127.02     37.07 o 
  11   2  17      321.18      252.36    112.81 o 
  12   2  17      163.03      114.81     74.99 o 
  13   2  17      562.64      288.81    181.31 o 
 -13   3  17     1909.55     2017.07    112.18 o 
 -12   3  17      344.43      340.55     57.62 o 
 -11   3  17      621.49      755.66     62.47 o 
 -10   3  17      286.98      316.42     50.07 o 
  -9   3  17       99.27      115.68     41.16 o 
  -8   3  17       51.72       46.55     44.36 o 
  -7   3  17      596.64      702.19    139.93 o 
  -6   3  17     1140.82     1061.36     70.19 o 
  -5   3  17      329.67      293.55     34.82 o 
  -4   3  17     3192.45     3089.75     80.38 o 
  -3   3  17       14.86       37.81     30.19 o 
  -2   3  17     6911.82     6894.05    171.25 o 
  -1   3  17     1365.92     1544.20     60.65 o 
   0   3  17     1972.64     1985.69     89.31 o 
   1   3  17     5098.93     5320.19    470.61 o 
   2   3  17       38.36       80.37     29.52 o 
   3   3  17    17512.29    17786.65    438.59 o 
   4   3  17      529.17      607.99     48.44 o 
   5   3  17     7425.66     7409.13    206.46 o 
   6   3  17     5723.67     5729.26    158.33 o 
   7   3  17      614.14      705.08     51.43 o 
   8   3  17     4373.90     4442.63    128.58 o 
   9   3  17       55.24       80.94     19.67 o 
  10   3  17      971.36      922.46     66.09 o 
  11   3  17      711.02      778.48     46.59 o 
  12   3  17      641.48      650.04     48.87 o 
  13   3  17      328.21      262.94     41.13 o 
 -12   4  17      969.57      949.50     84.59 o 
 -11   4  17      284.31      240.43     62.99 o 
 -10   4  17     1062.33     1073.19     89.88 o 
  -9   4  17      950.57     1018.66     65.71 o 
  -8   4  17      674.27      725.05     50.90 o 
  -7   4  17     3427.21     3443.66    105.51 o 
  -6   4  17      675.07      735.06     46.82 o 
  -5   4  17     5508.85     5330.93    128.04 o 
  -4   4  17       59.87       43.64     28.58 o 
  -3   4  17     6211.63     6143.61    120.41 o 
  -2   4  17      855.89      857.41     55.32 o 
  -1   4  17     2545.54     2521.80     85.08 o 
   0   4  17      882.42      986.56     72.94 o 
   1   4  17     7324.88     7480.70    593.90 o 
   2   4  17     7849.74     7573.31    216.35 o 
   3   4  17     1367.82     1227.66     76.33 o 
   4   4  17     9049.53     9227.66    186.42 o 
   5   4  17     4319.87     4296.07     96.15 o 
   6   4  17     2949.07     2974.50     64.98 o 
   7   4  17     5167.90     5236.08     98.38 o 
   8   4  17        8.49        9.35     18.31 o 
   9   4  17     3038.77     2994.95     86.06 o 
  10   4  17      411.89      469.79     64.11 o 
  11   4  17     2185.82     2024.61     85.07 o 
  12   4  17      628.68      827.99     98.37 o 
 -12   5  17        5.06      -13.99     34.91 o 
 -11   5  17     2264.77     2269.56     93.99 o 
 -10   5  17      513.03      427.35     75.98 o 
  -9   5  17     2664.34     2706.91     93.97 o 
  -8   5  17     4514.57     4472.83    120.71 o 
  -7   5  17     1992.09     1924.90     78.81 o 
  -6   5  17    12238.34    11814.05    239.21 o 
  -5   5  17      812.36      873.65     47.31 o 
  -4   5  17     6718.32     6884.77    256.00 o 
  -3   5  17     2754.97     2658.46     73.06 o 
  -2   5  17     3013.31     3150.36    116.81 o 
  -1   5  17     4413.42     4351.21    120.10 o 
   0   5  17       11.00       39.92     26.81 o 
   1   5  17     2390.55     2463.36    225.31 o 
   2   5  17       11.47        9.29     31.00 o 
   3   5  17      966.56     1003.27     66.78 o 
   4   5  17      575.00      641.54     54.21 o 
   5   5  17     2663.60     2591.33     61.78 o 
   6   5  17     1482.63     1584.28     46.08 o 
   7   5  17     1067.97     1057.21     51.27 o 
   8   5  17     1590.26     1567.61     66.25 o 
   9   5  17      435.92      384.76     35.05 o 
  10   5  17     4886.88     4697.57    300.45 o 
  11   5  17       56.92       93.41     47.77 o 
  12   5  17     3005.74     3220.42    385.73 o 
 -11   6  17      165.04      179.30     43.08 o 
 -10   6  17     2638.76     2746.31    105.97 o 
  -9   6  17     1783.05     1753.11     90.82 o 
  -8   6  17     2144.02     2044.60     84.63 o 
  -7   6  17     5785.32     5986.49    163.02 o 
  -6   6  17        5.55      -23.31     28.73 o 
  -5   6  17     5502.71     5332.54    129.88 o 
  -4   6  17     1618.89     1754.72     71.65 o 
  -3   6  17     3452.35     3425.32     99.91 o 
  -2   6  17     3792.25     3590.29     96.02 o 
  -1   6  17       21.03       24.24     30.66 o 
   0   6  17     2528.26     2680.33    120.96 o 
   1   6  17      236.84      285.08     42.05 o 
   2   6  17     5048.52     4981.86    158.46 o 
   3   6  17       91.12       91.03     45.60 o 
   4   6  17     4286.31     4574.21    112.21 o 
   5   6  17      405.04      482.24     33.39 o 
   6   6  17     2257.58     2042.70     73.11 o 
   7   6  17     2610.64     2441.33     65.69 o 
   8   6  17     1026.23      874.71     64.75 o 
   9   6  17     2500.94     3223.04    939.91 o 
  10   6  17      131.22      104.62     63.77 o 
  11   6  17     2907.14     3087.17    183.49 o 
 -11   7  17      456.48      492.77     54.69 o 
 -10   7  17      495.03      504.46     56.23 o 
  -9   7  17      389.31      379.33     45.32 o 
  -8   7  17     1340.84     1362.41    105.88 o 
  -7   7  17      276.07      252.10     40.46 o 
  -6   7  17     1918.22     1904.74     73.67 o 
  -5   7  17      118.39       71.63     32.96 o 
  -4   7  17     2585.40     2707.07     89.64 o 
  -3   7  17       22.06       32.68     23.75 o 
  -2   7  17     4080.44     3733.27    153.14 o 
  -1   7  17     1012.01     1110.28     96.99 o 
   0   7  17     1905.57     2169.24     90.53 o 
   1   7  17     5374.60     5249.47    175.18 o 
   2   7  17      969.37      815.62     93.97 o 
   3   7  17     8871.29     8977.82    185.90 o 
   4   7  17     1644.22     1672.28     45.83 o 
   5   7  17     2319.13     1974.27     77.67 o 
   6   7  17     3345.92     3410.78    104.99 o 
   7   7  17      507.91      445.62     66.62 o 
   8   7  17     2958.97     3053.31    142.72 o 
   9   7  17       61.05       95.28     89.81 o 
  10   7  17     1267.56     1300.79    193.64 o 
 -10   8  17      184.32      164.97     43.30 o 
  -9   8  17      308.26      249.31     47.60 o 
  -8   8  17      120.79      149.32     52.38 o 
  -7   8  17      297.92      283.19     40.71 o 
  -6   8  17        5.59       12.51     27.35 o 
  -5   8  17      816.97      886.17     60.44 o 
  -4   8  17       30.42       18.56     26.83 o 
  -3   8  17     1475.53     1594.41    154.02 o 
  -2   8  17      364.02      354.10     32.53 o 
  -1   8  17     2407.67     2379.17    112.11 o 
   0   8  17     2890.84     3037.26    114.99 o 
   1   8  17     1353.76     1320.07     84.88 o 
   2   8  17     6120.86     5518.55    370.64 o 
   3   8  17      175.93      192.38     20.33 o 
   4   8  17     2581.22     2654.40    162.49 o 
   5   8  17      717.12      794.39     81.74 o 
   6   8  17     1638.55     1569.45    182.22 o 
   7   8  17     1760.78     1607.72    979.89 o 
   8   8  17        2.03       41.64     62.16 o 
   9   8  17     1304.49     1451.14    112.55 o 
  -8   9  17      994.55      963.56     76.58 o 
  -7   9  17       66.38       56.68     35.68 o 
  -6   9  17      550.78      646.17     49.57 o 
  -5   9  17      318.56      301.75     51.96 o 
  -4   9  17      538.49      617.37     63.72 o 
  -3   9  17     1447.81     1352.34     55.33 o 
  -2   9  17       24.96       26.94     24.69 o 
  -1   9  17     1080.43     1112.68     56.90 o 
   0   9  17        1.14       29.66     35.85 o 
   1   9  17      997.55      887.20     37.23 o 
   2   9  17       87.99       43.56     47.62 o 
   3   9  17      281.55      243.09     61.10 o 
   4   9  17        1.01      -27.22     56.20 o 
   5   9  17      535.04      528.44     77.41 o 
   6   9  17      153.11      256.98     89.29 o 
   7   9  17      205.69      190.59     76.52 o 
   8   9  17      391.30      376.90    177.55 o 
  -7  10  17     1023.45     1001.28     97.14 o 
  -6  10  17        7.87        4.13     32.76 o 
  -5  10  17      288.00      238.36     47.81 o 
  -4  10  17      686.04      709.08     67.38 o 
  -3  10  17       10.26        3.30     31.21 o 
  -2  10  17      562.47      538.80     47.11 o 
  -1  10  17        1.53        4.03     30.98 o 
   0  10  17      414.88      405.97    114.73 o 
   1  10  17      429.96      446.47    194.68 o 
   2  10  17       67.51       27.83     66.19 o 
   3  10  17      152.76      238.56     83.71 o 
   4  10  17      228.22      264.54     89.72 o 
   5  10  17       12.15      117.33     86.18 o 
   6  10  17        0.54       39.06     52.95 o 
  -4  11  17        9.23       27.82     32.43 o 
  -3  11  17        0.89       33.56     49.72 o 
  -2  11  17       31.67       66.06     53.51 o 
  -1  11  17        4.90       17.68     56.60 o 
   0  11  17       19.83      -57.63     86.18 o 
   1  11  17        0.78       30.36     54.40 o 
   2  11  17      105.62      136.99    103.83 o 
   3  11  17       16.73       13.63     68.01 o 
   4  11  17      160.53      190.53    167.68 o 
 -13   0  18     1630.35     1556.10    156.46 o 
 -12   0  18        0.77      -73.78     73.78 o 
 -11   0  18     1718.66     1690.96    120.37 o 
 -10   0  18      259.90      195.58     63.85 o 
  -9   0  18     1510.50     1587.60    194.42 o 
  -8   0  18     6221.00     6599.91    321.35 o 
  -7   0  18     1091.23     1316.92     88.80 o 
  -6   0  18      245.80      205.69     62.10 o 
  -5   0  18     2202.58     2086.45    226.35 o 
  -4   0  18     4183.32     4294.90    313.05 o 
  -3   0  18      430.90      560.16     79.95 o 
  -2   0  18    17386.54    16652.14    617.27 o 
  -1   0  18        5.91       19.21     43.61 o 
   0   0  18    12275.92    13080.56    561.98 o 
   1   0  18     7619.76     7491.21    274.37 o 
   2   0  18     3901.84     3711.93    130.71 o 
   3   0  18     2960.83     2998.59    123.04 o 
   4   0  18      533.51      669.18     59.70 o 
   5   0  18    10157.09    10369.43    338.48 o 
   6   0  18     1493.37     1523.69     82.54 o 
   7   0  18     5942.87     5950.46    281.90 o 
   8   0  18     6145.78     5841.96    205.06 o 
   9   0  18      443.15      423.52     73.72 o 
  10   0  18     7411.10     7463.25    307.85 o 
  11   0  18       43.31       57.63     53.47 o 
  12   0  18     2803.53     2773.28    166.65 o 
  13   0  18      445.53      593.90     93.97 o 
 -13   1  18      483.97      387.47     59.62 o 
 -12   1  18     1939.78     1858.33     94.53 o 
 -11   1  18      133.52      165.11     55.44 o 
 -10   1  18     2976.67     3077.05    132.64 o 
  -9   1  18     1952.10     1797.36     83.57 o 
  -8   1  18     1457.22     1524.04     79.51 o 
  -7   1  18     2092.78     1965.07    113.83 o 
  -6   1  18     1952.85     1983.06     84.18 o 
  -5   1  18     5410.26     5582.30    162.83 o 
  -4   1  18        3.92       69.28     49.74 o 
  -3   1  18     8025.03     7805.12    456.07 o 
  -2   1  18        1.27       -3.09     27.28 o 
  -1   1  18     6532.82     6849.65    155.06 o 
   0   1  18     2228.19     2205.82     70.33 o 
   1   1  18     4107.86     4146.13     86.36 o 
   2   1  18     7960.43     7911.27    351.43 o 
   3   1  18      266.33      332.14     36.98 o 
   4   1  18     7572.87     7304.23    473.20 o 
   5   1  18       75.69       77.46     30.09 o 
   6   1  18     4947.74     4903.21    143.13 o 
   7   1  18     1220.41     1332.69     65.41 o 
   8   1  18     1866.42     1851.06     83.06 o 
   9   1  18     3885.19     3998.71     94.76 o 
  10   1  18      534.89      550.14     89.55 o 
  11   1  18     2788.38     3077.46    175.99 o 
  12   1  18        3.88       33.30     47.15 o 
  13   1  18     1675.02     1612.95    152.81 o 
 -13   2  18      556.20      460.70     88.45 o 
 -12   2  18      822.13      809.25     70.01 o 
 -11   2  18     1647.04     1677.99     86.81 o 
 -10   2  18      591.10      669.33     85.95 o 
  -9   2  18     6714.97     6561.42    169.90 o 
  -8   2  18     1189.31     1178.28     83.82 o 
  -7   2  18     6159.26     6372.36    194.82 o 
  -6   2  18     5870.01     5709.12    155.21 o 
  -5   2  18     1428.14     1312.41     68.04 o 
  -4   2  18    10406.93    10270.52    286.21 o 
  -3   2  18       26.46        0.89     37.09 o 
  -2   2  18    10045.50     9933.57    298.57 o 
  -1   2  18     4700.28     5094.65    137.58 o 
   0   2  18      436.38      533.41     49.25 o 
   1   2  18     4582.96     4537.71    118.06 o 
   2   2  18        1.54        3.98     21.65 o 
   3   2  18     5350.84     5337.73    110.84 o 
   4   2  18       37.90       39.22     20.33 o 
   5   2  18     1578.25     1559.16     73.68 o 
   6   2  18      162.69      186.97     45.94 o 
   7   2  18     2160.90     2134.87    105.93 o 
   8   2  18       43.47       49.42     20.90 o 
   9   2  18     4291.48     4206.58     88.33 o 
  10   2  18     2250.43     2235.94    249.97 o 
  11   2  18      804.46      827.98     61.91 o 
  12   2  18     1248.49     1375.55    276.19 o 
 -12   3  18     1018.96     1072.20     85.13 o 
 -11   3  18      115.89      122.16     51.20 o 
 -10   3  18     1624.33     1745.70    105.88 o 
  -9   3  18      144.48      173.32     51.59 o 
  -8   3  18     2391.78     2426.80    118.13 o 
  -7   3  18      776.82      813.72     99.66 o 
  -6   3  18     2358.90     2439.14     79.81 o 
  -5   3  18     2608.08     2751.13    103.38 o 
  -4   3  18      440.98      490.64     41.76 o 
  -3   3  18     5060.65     4958.01    145.03 o 
  -2   3  18      359.57      397.13     68.52 o 
  -1   3  18     3771.32     3808.58    102.91 o 
   0   3  18     3795.58     3831.51     99.67 o 
   1   3  18       10.11       45.60     33.76 o 
   2   3  18     2336.48     2468.34     86.68 o 
   3   3  18     1026.28      940.17     68.89 o 
   4   3  18     1714.36     1743.62     54.17 o 
   5   3  18       13.09       21.46     19.22 o 
   6   3  18     1953.46     1955.34     85.47 o 
   7   3  18      340.46      290.94     31.94 o 
   8   3  18     1166.10     1151.52     39.98 o 
   9   3  18       43.05       51.50     24.13 o 
  10   3  18      579.64      536.10     86.43 o 
  11   3  18      500.00      496.77     45.11 o 
  12   3  18        0.60      -11.48     33.88 o 
 -12   4  18        7.37       34.23     38.13 o 
 -11   4  18      540.51      436.02     68.00 o 
 -10   4  18      792.89      818.03     61.66 o 
  -9   4  18        3.00       50.68     37.10 o 
  -8   4  18       71.45       89.05     40.76 o 
  -7   4  18      198.67      176.20     39.92 o 
  -6   4  18       79.97       67.78     38.08 o 
  -5   4  18       49.96       27.64     25.82 o 
  -4   4  18       38.77       35.08     28.06 o 
  -3   4  18       59.53       54.80     41.43 o 
  -2   4  18      425.01      433.25     51.80 o 
  -1   4  18       64.23       50.75     27.16 o 
   0   4  18     4494.88     4562.93    113.75 o 
   1   4  18      564.15      553.76     77.89 o 
   2   4  18     2437.46     2420.15    109.44 o 
   3   4  18     5999.49     6012.93    188.30 o 
   4   4  18     1549.32     1559.96     58.86 o 
   5   4  18     4543.34     4333.76     90.83 o 
   6   4  18      348.79      381.66     28.09 o 
   7   4  18     1901.23     1851.74     76.00 o 
   8   4  18     1985.85     1844.85     69.91 o 
   9   4  18      164.06      184.57     33.43 o 
  10   4  18      683.17      766.68     71.36 o 
  11   4  18      217.15      171.51     50.86 o 
  12   4  18       88.39       46.73     43.64 o 
 -11   5  18      354.32      404.66     53.19 o 
 -10   5  18        2.09      -42.37     44.16 o 
  -9   5  18       13.20       49.64     37.18 o 
  -8   5  18        7.81      -26.15     39.10 o 
  -7   5  18       11.49       41.98     33.49 o 
  -6   5  18        1.54       28.63     32.15 o 
  -5   5  18      305.28      452.50     97.28 o 
  -4   5  18       18.07       51.07     37.15 o 
  -3   5  18       28.65       33.98     23.03 o 
  -2   5  18      814.29      842.75    117.43 o 
  -1   5  18       35.25       39.74     38.47 o 
   0   5  18       95.37      101.93     31.37 o 
   1   5  18       58.42       29.42     26.89 o 
   2   5  18        5.09      -36.34     36.71 o 
   3   5  18      241.15      179.73     68.01 o 
   4   5  18     2005.76     1985.99     65.41 o 
   5   5  18      534.47      549.34     28.58 o 
   6   5  18       13.67       24.77     15.74 o 
   7   5  18      325.50      294.23     50.24 o 
   8   5  18       38.67       22.43     15.05 o 
   9   5  18      230.30      263.70     27.53 o 
  10   5  18       23.80       26.81     64.89 o 
  11   5  18       62.80       16.61     90.85 o 
 -11   6  18       89.14       91.99     44.60 o 
 -10   6  18       33.90      -21.22     36.27 o 
  -9   6  18        2.27      -34.38     34.38 o 
  -8   6  18        2.93       28.23     42.42 o 
  -7   6  18       97.16      125.53     49.11 o 
  -6   6  18      210.79      248.93     41.98 o 
  -5   6  18      160.53      160.61     36.83 o 
  -4   6  18      157.43      222.53     34.26 o 
  -3   6  18      706.99      650.80     39.94 o 
  -2   6  18       36.39        9.39     28.91 o 
  -1   6  18      681.25      864.30     64.99 o 
   0   6  18      898.23      901.62    101.23 o 
   1   6  18      102.87      108.31     32.23 o 
   2   6  18     1861.98     1852.71     96.23 o 
   3   6  18      263.00      281.92     37.39 o 
   4   6  18      317.38      271.65     78.59 o 
   5   6  18      951.72     1029.74     46.02 o 
   6   6  18        1.24       18.01     19.61 o 
   7   6  18      462.60      498.92     34.08 o 
   8   6  18      118.46       95.44     46.73 o 
   9   6  18        7.93       -9.44     39.54 o 
  10   6  18      267.26      289.20     62.68 o 
  11   6  18      249.28      234.13     69.57 o 
 -10   7  18      464.18      408.90     56.37 o 
  -9   7  18        0.78       28.64     32.30 o 
  -8   7  18      139.19      140.70     45.19 o 
  -7   7  18      125.07      146.67     38.92 o 
  -6   7  18       29.13       51.59     31.04 o 
  -5   7  18      130.58      115.69     32.21 o 
  -4   7  18      600.66      633.33     41.88 o 
  -3   7  18        4.96       16.72     23.79 o 
  -2   7  18     1134.66     1235.81     72.38 o 
  -1   7  18     1399.92     1402.56     77.62 o 
   0   7  18      371.65      268.86     70.99 o 
   1   7  18     1475.78     1612.83    156.00 o 
   2   7  18     1261.91     1283.91     61.66 o 
   3   7  18      531.91      511.48     57.43 o 
   4   7  18     2220.18     2129.98     76.24 o 
   5   7  18       18.25       24.42     20.19 o 
   6   7  18     1728.75     1776.90    132.06 o 
   7   7  18        4.36      -42.80     58.92 o 
   8   7  18      496.97      432.76     71.56 o 
   9   7  18      654.99      685.27    110.06 o 
  10   7  18        2.91       64.32     53.14 o 
  -9   8  18     1310.74     1302.47     79.13 o 
  -8   8  18       63.27       67.38     41.25 o 
  -7   8  18     1330.85     1312.94     71.94 o 
  -6   8  18     1547.93     1649.03     94.71 o 
  -5   8  18      166.90      168.62     39.16 o 
  -4   8  18     1889.26     1828.26     73.06 o 
  -3   8  18        3.63       19.39     21.63 o 
  -2   8  18     2000.51     2076.68     89.22 o 
  -1   8  18     1143.68     1168.63     62.30 o 
   0   8  18      175.17      200.65     53.57 o 
   1   8  18     1440.65     1428.06     86.42 o 
   2   8  18       30.48       32.62     74.24 o 
   3   8  18      567.44      530.10     74.09 o 
   4   8  18       41.02       76.68     79.17 o 
   5   8  18      710.69      681.00     80.60 o 
   6   8  18       88.30       81.14     67.84 o 
   7   8  18      607.95      541.99    105.39 o 
   8   8  18        7.22       73.90     64.37 o 
   9   8  18      686.97      717.57     91.59 o 
  -8   9  18     1965.01     1941.62    113.22 o 
  -7   9  18     1028.08     1007.16     63.13 o 
  -6   9  18     2074.59     2003.41     86.13 o 
  -5   9  18     2911.50     3058.35    124.46 o 
  -4   9  18       79.65       77.75     31.34 o 
  -3   9  18     3184.75     3122.58    124.39 o 
  -2   9  18      308.44      314.17     55.83 o 
  -1   9  18     3382.67     3273.51    103.49 o 
   0   9  18     2049.36     2046.47    221.68 o 
   1   9  18      338.92      279.82    165.61 o 
   2   9  18     1145.80     1025.31    138.61 o 
   3   9  18        3.56       -8.79     42.91 o 
   4   9  18      316.12      421.25     74.25 o 
   5   9  18        0.52       69.93     67.61 o 
   6   9  18      774.95      979.90     99.24 o 
   7   9  18       56.32       57.81     53.58 o 
  -6  10  18      782.26      846.55    104.16 o 
  -5  10  18     1186.22     1257.17     78.39 o 
  -4  10  18     1863.15     1860.56     73.10 o 
  -3  10  18       99.00      112.45     26.91 o 
  -2  10  18     1640.60     1842.53    190.26 o 
  -1  10  18       49.50       85.20    119.14 o 
   0  10  18     2951.08     3289.83    249.71 o 
   1  10  18      849.49      864.90    234.14 o 
   2  10  18     1014.81      589.53    413.76 o 
   3  10  18     2730.66     2907.93    163.68 o 
   4  10  18       41.49      130.28     63.72 o 
   5  10  18     2277.27     2719.12    322.39 o 
  -2  11  18       41.92      -14.25     50.41 o 
  -1  11  18     2165.76     2417.72    145.97 o 
   0  11  18      221.97      230.12     90.79 o 
   1  11  18     2090.16     2228.70    221.68 o 
   2  11  18     1491.37     1019.91    915.00 o 
 -12   1  19       85.99      151.38     59.11 o 
 -11   1  19      131.80      152.57     65.61 o 
 -10   1  19     1666.95     1731.36     87.47 o 
  -9   1  19      255.50      236.13     46.65 o 
  -8   1  19      574.11      648.50     77.69 o 
  -7   1  19     1697.62     1879.18     98.38 o 
  -6   1  19      237.62      150.45     41.01 o 
  -5   1  19     2180.66     2287.85    138.87 o 
  -4   1  19     3064.69     3071.07    154.19 o 
  -3   1  19      292.44      311.92     63.49 o 
  -2   1  19     2001.63     2148.20     81.13 o 
  -1   1  19      869.94      888.20     53.89 o 
   0   1  19      926.74     1083.33     60.80 o 
   1   1  19      708.72      796.01     71.55 o 
   2   1  19      609.05      641.30     40.54 o 
   3   1  19     1281.25     1351.36     56.63 o 
   4   1  19      259.29      364.19     45.48 o 
   5   1  19      569.02      584.43     65.15 o 
   6   1  19      374.40      407.94     57.63 o 
   7   1  19      262.84      311.33     56.33 o 
   8   1  19        0.91       16.58     60.22 o 
   9   1  19        1.77       21.50     19.11 o 
  10   1  19      297.50      263.97     47.21 o 
  11   1  19       96.17       -0.40     30.74 o 
  12   1  19       10.77      -38.12     44.62 o 
 -12   2  19      167.47      167.46     54.32 o 
 -11   2  19      713.95      810.21     70.94 o 
 -10   2  19     1277.70     1369.50    108.70 o 
  -9   2  19      234.24      286.03     62.66 o 
  -8   2  19      914.98      916.62     72.85 o 
  -7   2  19       47.64       63.65     43.70 o 
  -6   2  19     2898.29     2785.84    106.10 o 
  -5   2  19      212.75      118.62     38.35 o 
  -4   2  19     2084.65     2087.42     98.72 o 
  -3   2  19     1675.78     1525.49     98.12 o 
  -2   2  19      172.32      167.01     50.87 o 
  -1   2  19     2466.40     2612.81    128.47 o 
   0   2  19        4.35        4.89     24.03 o 
   1   2  19      888.48      963.29     81.19 o 
   2   2  19      590.82      660.96     60.35 o 
   3   2  19      725.73      806.03     41.68 o 
   4   2  19      349.69      345.29     35.08 o 
   5   2  19        1.87       54.15     42.86 o 
   6   2  19     1133.23     1113.63     76.05 o 
   7   2  19       74.73       61.23     34.81 o 
   8   2  19      484.56      355.73     99.33 o 
   9   2  19       18.00       13.30     24.35 o 
  10   2  19      336.81      276.58     51.63 o 
  11   2  19      395.89      385.14    130.57 o 
  12   2  19      376.21      361.84     60.25 o 
 -12   3  19      698.49      687.01     90.55 o 
 -11   3  19     2174.21     2209.09    128.94 o 
 -10   3  19       48.64       71.22     44.26 o 
  -9   3  19      715.46      753.24     76.73 o 
  -8   3  19      168.47      165.50     50.83 o 
  -7   3  19      711.10      686.32     58.56 o 
  -6   3  19      171.30      180.16     46.13 o 
  -5   3  19      936.00     1002.47     53.83 o 
  -4   3  19      135.31      120.98     36.91 o 
  -3   3  19      776.72      779.52     78.37 o 
  -2   3  19      159.83      157.00     34.98 o 
  -1   3  19     1576.09     1695.18     68.23 o 
   0   3  19     2650.92     2816.54     94.00 o 
   1   3  19      386.54      363.55     47.94 o 
   2   3  19     9144.37     8799.37    229.40 o 
   3   3  19     2575.25     2631.18     84.51 o 
   4   3  19     5863.75     5667.64    150.14 o 
   5   3  19     5675.68     5603.52    128.07 o 
   6   3  19     1528.31     1518.54     59.58 o 
   7   3  19     6700.43     6600.86    164.21 o 
   8   3  19     1616.04     1681.80     55.36 o 
   9   3  19     1236.52     1175.85     86.17 o 
  10   3  19     1093.28     1146.93    107.27 o 
  11   3  19      280.61      211.30     71.43 o 
  12   3  19     1290.99     1336.58     77.98 o 
 -11   4  19       63.88       28.25     46.05 o 
 -10   4  19     1905.09     1927.52     89.22 o 
  -9   4  19        0.39      -10.45     30.84 o 
  -8   4  19     2452.25     2441.02     90.03 o 
  -7   4  19      557.31      538.09     60.06 o 
  -6   4  19     3030.63     2869.42     98.40 o 
  -5   4  19      859.52      847.63     61.10 o 
  -4   4  19      855.48      891.27     79.35 o 
  -3   4  19     1112.32     1150.32    109.12 o 
  -2   4  19     1293.85     1277.56    102.92 o 
  -1   4  19     4398.77     4408.07    118.72 o 
   0   4  19      266.79      337.49     48.96 o 
   1   4  19     4683.97     4565.36    198.86 o 
   2   4  19      671.38      829.37     55.31 o 
   3   4  19     7056.63     7129.28    290.72 o 
   4   4  19     5307.73     5153.95    111.76 o 
   5   4  19     1208.32     1129.56     57.05 o 
   6   4  19     4417.35     4399.88     98.54 o 
   7   4  19        6.35       35.89     26.98 o 
   8   4  19     2306.62     2207.69     57.17 o 
   9   4  19      673.60      742.15     62.60 o 
  10   4  19     2597.07     2393.41    181.74 o 
  11   4  19     1709.47     1817.44    114.43 o 
 -11   5  19      458.56      424.58     56.63 o 
 -10   5  19     1080.43     1271.54     90.92 o 
  -9   5  19     3045.67     3060.46    115.30 o 
  -8   5  19      114.08      148.02     47.10 o 
  -7   5  19     6780.11     6414.79    169.31 o 
  -6   5  19      620.65      627.37     54.65 o 
  -5   5  19     4436.58     4349.69    112.15 o 
  -4   5  19     4157.16     3874.61     97.59 o 
  -3   5  19     1124.12     1126.14     96.40 o 
  -2   5  19    11007.78    11085.20    301.88 o 
  -1   5  19      682.91      604.85     69.05 o 
   0   5  19     3304.59     3358.54     99.24 o 
   1   5  19     1664.16     1743.97     77.87 o 
   2   5  19     3413.72     3421.01    135.27 o 
   3   5  19     3436.80     3480.45    135.61 o 
   4   5  19       46.58       57.78     23.70 o 
   5   5  19     1399.76     1518.67    128.93 o 
   6   5  19        3.90        4.39     15.66 o 
   7   5  19     1226.23     1073.42     60.65 o 
   8   5  19       11.88       23.24     24.13 o 
   9   5  19     1497.09     1465.80    111.65 o 
  10   5  19      324.35      303.01     61.40 o 
  11   5  19     1434.31     1623.34    527.71 o 
 -10   6  19     1089.67     1091.42     71.10 o 
  -9   6  19      248.27      220.26     48.08 o 
  -8   6  19     3310.73     3243.73    124.70 o 
  -7   6  19       15.14      -28.08     32.56 o 
  -6   6  19     4484.32     4417.35    143.51 o 
  -5   6  19     2661.82     2595.02     83.76 o 
  -4   6  19     1983.44     1922.83     73.55 o 
  -3   6  19     3804.72     3695.58    114.12 o 
  -2   6  19      484.21      411.82     71.60 o 
  -1   6  19     6367.92     6238.53    175.18 o 
   0   6  19     1585.64     1642.87     96.83 o 
   1   6  19     4080.87     3978.12    125.32 o 
   2   6  19     2779.80     3061.15    128.45 o 
   3   6  19     1168.19     1144.68    107.46 o 
   4   6  19     1815.07     1902.20     70.50 o 
   5   6  19      203.45      143.32     25.03 o 
   6   6  19     2026.72     1872.58     92.20 o 
   7   6  19       15.25       22.21     40.73 o 
   8   6  19     1230.29     1338.05     94.04 o 
   9   6  19      143.62      141.44     53.88 o 
  10   6  19      791.35      938.63    175.47 o 
  -9   7  19     1480.90     1358.86     75.24 o 
  -8   7  19       89.91       56.36     42.47 o 
  -7   7  19     1448.20     1353.90     72.32 o 
  -6   7  19      674.45      709.25     72.76 o 
  -5   7  19      359.09      292.86     37.52 o 
  -4   7  19      254.52      215.20     40.84 o 
  -3   7  19     1378.42     1360.26     70.73 o 
  -2   7  19     1081.58     1125.43     70.84 o 
  -1   7  19      441.08      507.95     60.17 o 
   0   7  19     2471.04     2580.93    156.81 o 
   1   7  19       50.78      105.93     35.90 o 
   2   7  19     2918.82     2820.63    167.42 o 
   3   7  19     1037.90     1240.92    163.01 o 
   4   7  19     1027.83     1106.03     79.95 o 
   5   7  19     2521.47     2575.40    102.09 o 
   6   7  19       30.58       27.21     44.55 o 
   7   7  19     3147.15     2957.40    148.11 o 
   8   7  19      326.25      373.28     87.00 o 
   9   7  19     1386.12     1172.34    127.82 o 
  -8   8  19      760.90      807.15     74.43 o 
  -7   8  19      256.28      255.41     42.72 o 
  -6   8  19      224.25      187.51     45.38 o 
  -5   8  19      432.99      386.46     49.85 o 
  -4   8  19      291.28      254.75     54.85 o 
  -3   8  19      600.32      562.98     71.41 o 
  -2   8  19      428.38      443.68     61.01 o 
  -1   8  19      986.17     1127.69     79.69 o 
   0   8  19      182.52      156.32     53.10 o 
   1   8  19     2782.67     2726.50    126.06 o 
   2   8  19      164.31      149.09     50.36 o 
   3   8  19     2360.64     2510.07    195.72 o 
   4   8  19     1281.40     1070.25    120.18 o 
   5   8  19      615.31      607.92     96.04 o 
   6   8  19     1713.14     1878.09    143.87 o 
   7   8  19        1.41       54.54     66.90 o 
   8   8  19     1590.08     1702.71    298.77 o 
  -7   9  19      660.33      709.82     58.33 o 
  -6   9  19      116.20      120.28     39.99 o 
  -5   9  19      172.42      169.98     43.78 o 
  -4   9  19      984.41     1029.71     78.60 o 
  -3   9  19       57.67       41.41     35.64 o 
  -2   9  19     1442.40     1560.17     95.75 o 
  -1   9  19       51.43       41.48     46.31 o 
   0   9  19     1106.85     1059.50     81.83 o 
   1   9  19     1117.47     1360.16    268.40 o 
   2   9  19       68.02       44.65     78.91 o 
   3   9  19      573.88      251.27    166.65 o 
   4   9  19       23.13      105.09     58.68 o 
   5   9  19      116.56       66.56     68.29 o 
   6   9  19       68.00      -13.88     49.99 o 
  -5  10  19      183.71      120.10     46.21 o 
  -4  10  19       19.83       11.36     25.65 o 
  -3  10  19      859.91      846.69     86.26 o 
  -2  10  19      104.29      129.48     61.86 o 
  -1  10  19      407.34      320.82    128.70 o 
   0  10  19      154.21      180.60     69.97 o 
   1  10  19       16.62       59.70     83.06 o 
   2  10  19      554.18      479.69    128.75 o 
   3  10  19      327.87       95.25    152.89 o 
   4  10  19       64.51       18.72     54.66 o 
 -12   0  20     2220.30     1974.92    179.32 o 
 -11   0  20     1510.99     1320.92    143.59 o 
 -10   0  20      915.59      941.34    100.95 o 
  -9   0  20     7001.65     7038.95    540.95 o 
  -8   0  20        1.16      -33.05     48.27 o 
  -7   0  20     4189.48     4323.97    249.71 o 
  -6   0  20       13.36      -32.71     60.74 o 
  -5   0  20     3334.41     3250.38    305.26 o 
  -4   0  20     1852.62     1784.83    139.65 o 
  -3   0  20     1209.14     1171.71    110.58 o 
  -2   0  20     1119.49     1104.22    102.27 o 
  -1   0  20     3866.10     4046.72    136.55 o 
   0   0  20      720.79      726.79     82.80 o 
   1   0  20     1847.17     1659.16     96.70 o 
   2   0  20     6601.76     6697.82    210.86 o 
   3   0  20        1.69       17.30     28.97 o 
   4   0  20     6620.74     6178.88    232.58 o 
   5   0  20     2127.36     2200.66    113.69 o 
   6   0  20     6401.19     6304.00    234.65 o 
   7   0  20     7758.31     7210.94    267.36 o 
   8   0  20      178.73      122.00     76.83 o 
   9   0  20     7617.90     7184.04    200.24 o 
  10   0  20     1080.74      976.58     61.69 o 
  11   0  20     3588.41     3516.70    195.72 o 
  12   0  20     1068.40     1019.60    111.10 o 
 -12   1  20      126.87       92.67     46.31 o 
 -11   1  20      998.62     1200.99    118.09 o 
 -10   1  20      370.21      359.74     54.30 o 
  -9   1  20      733.97      700.39     82.30 o 
  -8   1  20     4042.37     3974.72    143.59 o 
  -7   1  20      210.74      233.07     54.96 o 
  -6   1  20     4963.37     4846.46    184.24 o 
  -5   1  20        1.20      -33.54     42.56 o 
  -4   1  20     5167.63     5045.99    208.40 o 
  -3   1  20     2759.95     2704.58    139.79 o 
  -2   1  20     2959.45     2928.17     97.11 o 
  -1   1  20     3380.78     3228.89    124.18 o 
   0   1  20      462.08      408.01     68.79 o 
   1   1  20     5141.03     5115.05    108.94 o 
   2   1  20        1.75       25.38     23.92 o 
   3   1  20     5574.69     5487.72    151.74 o 
   4   1  20      650.39      654.37     79.72 o 
   5   1  20     3541.64     3501.09    120.87 o 
   6   1  20     2760.47     2795.00    136.34 o 
   7   1  20      557.71      582.22     45.22 o 
   8   1  20     3031.45     3186.25     99.15 o 
   9   1  20        5.91       13.98     22.35 o 
  10   1  20     4484.48     4252.19    100.12 o 
  11   1  20      218.89      138.74     53.11 o 
  12   1  20      729.48      746.36     80.93 o 
 -12   2  20      707.32      678.85     86.11 o 
 -11   2  20       16.96       29.51     48.47 o 
 -10   2  20     2201.85     2144.52    114.89 o 
  -9   2  20      352.02      324.99     65.59 o 
  -8   2  20     1932.72     2016.65    124.13 o 
  -7   2  20     4685.24     4420.29    145.79 o 
  -6   2  20     1044.87     1004.21     69.17 o 
  -5   2  20     7525.24     7427.12    241.36 o 
  -4   2  20     1103.45     1038.54    110.55 o 
  -3   2  20     3364.31     3280.02    123.21 o 
  -2   2  20     4418.74     4684.57    148.01 o 
  -1   2  20      952.26      965.89     63.50 o 
   0   2  20     8405.20     8425.67    192.26 o 
   1   2  20      308.35      353.06     39.93 o 
   2   2  20     6691.30     6718.02    318.21 o 
   3   2  20     2845.03     2724.32     88.58 o 
   4   2  20     1732.65     1680.52     58.30 o 
   5   2  20     2176.41     2187.57     75.59 o 
   6   2  20       29.08       24.92     25.35 o 
   7   2  20      794.21      993.35     67.93 o 
   8   2  20       11.40        5.74     22.94 o 
   9   2  20      981.68      956.85     52.05 o 
  10   2  20      129.17      146.14     68.84 o 
  11   2  20      884.96      821.96    109.53 o 
 -11   3  20      633.30      540.26     82.85 o 
 -10   3  20      155.58      157.77     59.35 o 
  -9   3  20      497.54      560.67     65.91 o 
  -8   3  20      263.59      283.06     47.43 o 
  -7   3  20      524.55      567.43     81.00 o 
  -6   3  20     1207.19     1218.75     70.29 o 
  -5   3  20        1.16      -26.74     33.78 o 
  -4   3  20     1728.25     1668.52     79.16 o 
  -3   3  20     1878.47     2063.34     96.46 o 
  -2   3  20      414.19      447.49     53.84 o 
  -1   3  20     2478.36     2568.44     96.98 o 
   0   3  20        3.29        7.25     25.33 o 
   1   3  20     2045.03     2212.82     95.51 o 
   2   3  20      171.04      128.45     71.78 o 
   3   3  20     1846.66     1886.51     87.39 o 
   4   3  20      202.79      309.16     38.14 o 
   5   3  20      746.65      896.71     45.85 o 
   6   3  20      578.91      690.39     45.14 o 
   7   3  20      106.42       92.53     26.81 o 
   8   3  20      971.57      948.01     53.46 o 
   9   3  20       19.39        3.75     25.32 o 
  10   3  20      550.54      555.90     59.02 o 
  11   3  20      312.03      321.83    110.58 o 
 -11   4  20      360.51      354.70     57.08 o 
 -10   4  20       42.54       61.83     50.12 o 
  -9   4  20      757.95      863.54     73.62 o 
  -8   4  20      154.50      175.27     50.09 o 
  -7   4  20      218.82      238.44     42.68 o 
  -6   4  20     1024.63     1125.62     96.33 o 
  -5   4  20       56.86       77.10     33.92 o 
  -4   4  20      465.04      485.87     51.38 o 
  -3   4  20        9.82       27.98     36.96 o 
  -2   4  20      247.12      229.24     40.91 o 
  -1   4  20       65.65       99.82     34.32 o 
   0   4  20       86.86      108.37     48.73 o 
   1   4  20      735.77      780.88     86.44 o 
   2   4  20     1152.82     1155.10     66.69 o 
   3   4  20      669.98      846.28     83.35 o 
   4   4  20     3332.72     3183.00    135.85 o 
   5   4  20      104.95      116.10     30.38 o 
   6   4  20      494.54      527.12     38.09 o 
   7   4  20      522.51      407.92     47.08 o 
   8   4  20       61.80       69.63     23.76 o 
   9   4  20     1348.46     1405.43     54.82 o 
  10   4  20      134.86       87.18     40.49 o 
  11   4  20      279.79      267.36     95.52 o 
 -10   5  20      358.22      350.34     53.27 o 
  -9   5  20       50.82      113.95     45.79 o 
  -8   5  20       37.60       22.10     40.09 o 
  -7   5  20       85.97      102.65     43.46 o 
  -6   5  20        0.49       46.62     32.02 o 
  -5   5  20      122.87      140.42     35.08 o 
  -4   5  20      780.42      807.25     57.08 o 
  -3   5  20        3.46       -0.06     41.44 o 
  -2   5  20      150.07      134.32     47.88 o 
  -1   5  20       45.27       91.81     44.68 o 
   0   5  20      427.93      509.16     47.97 o 
   1   5  20      739.53      696.04     56.89 o 
   2   5  20       79.68       29.66     42.17 o 
   3   5  20      260.42      196.22     63.98 o 
   4   5  20       92.51       82.51     23.37 o 
   5   5  20      364.94      397.59     29.75 o 
   6   5  20      192.28      126.32     34.14 o 
   7   5  20       25.13        4.41     18.36 o 
   8   5  20      292.65      306.28     39.15 o 
   9   5  20       18.11       76.01     54.52 o 
  10   5  20      188.00      190.01     75.80 o 
 -10   6  20      144.41      160.37     45.46 o 
  -9   6  20       18.44       -8.71     32.54 o 
  -8   6  20       21.70       24.99     38.17 o 
  -7   6  20        0.09       32.29     35.69 o 
  -6   6  20      215.21      205.27     38.97 o 
  -5   6  20      874.71      996.88     63.03 o 
  -4   6  20       81.59      113.29     31.35 o 
  -3   6  20      172.12      152.84     40.72 o 
  -2   6  20      805.73      820.67     96.63 o 
  -1   6  20        3.19       14.87     29.71 o 
   0   6  20        4.45      -26.40     41.72 o 
   1   6  20      479.64      453.77     49.95 o 
   2   6  20      113.95      152.32     36.89 o 
   3   6  20     1398.69     1403.75     92.02 o 
   4   6  20      624.45      701.52     36.75 o 
   5   6  20        7.86       -4.51     38.02 o 
   6   6  20      428.57      361.80     73.90 o 
   7   6  20      277.32      195.70    186.63 o 
   8   6  20       20.10       25.83     56.85 o 
   9   6  20      216.07      227.62     82.28 o 
  -9   7  20      396.10      345.07     55.56 o 
  -8   7  20      239.53      296.42     50.50 o 
  -7   7  20        0.52        0.68     35.47 o 
  -6   7  20      542.60      517.07     80.40 o 
  -5   7  20       30.27       19.37     31.69 o 
  -4   7  20       16.16       -5.66     28.26 o 
  -3   7  20        0.94       29.61     44.17 o 
  -2   7  20       41.23       18.82     34.18 o 
  -1   7  20       52.06       30.62     45.70 o 
   0   7  20      254.55      277.14     43.33 o 
   1   7  20      381.42      414.33     71.21 o 
   2   7  20      281.91      300.08     76.68 o 
   3   7  20     1009.61     1099.57     63.58 o 
   4   7  20       22.26      -19.22     39.06 o 
   5   7  20      687.22      583.04     63.47 o 
   6   7  20      133.00       54.57     57.37 o 
   7   7  20      636.47      585.23     98.70 o 
   8   7  20      492.70      398.05    163.27 o 
  -7   8  20      775.43      937.87     78.24 o 
  -6   8  20      104.48      147.22     44.23 o 
  -5   8  20     2227.70     2328.85     95.58 o 
  -4   8  20      192.50      312.50     58.30 o 
  -3   8  20     1840.30     1995.25    109.75 o 
  -2   8  20     1334.10     1531.79     96.74 o 
  -1   8  20      653.02      787.04    103.57 o 
   0   8  20     2334.65     2584.87     96.29 o 
   1   8  20       29.65        5.79     29.09 o 
   2   8  20     1332.21     1304.61    155.74 o 
   3   8  20       47.41       24.40     72.68 o 
   4   8  20      544.34      527.97    113.69 o 
   5   8  20       97.76       62.54     53.09 o 
   6   8  20      369.91      248.27     93.71 o 
   7   8  20      242.90      271.69     69.84 o 
  -6   9  20     2196.62     2169.04    105.50 o 
  -5   9  20       17.02        1.21     36.99 o 
  -4   9  20     2902.53     2853.52    170.77 o 
  -3   9  20      701.93      775.86     67.70 o 
  -2   9  20     1636.24     1680.51    162.98 o 
  -1   9  20     2294.05     2276.48    243.50 o 
   0   9  20      483.85      505.25     86.61 o 
   1   9  20     2663.50     2732.79    370.67 o 
   2   9  20      215.92      294.88    109.02 o 
   3   9  20     1330.09     1562.63    287.61 o 
   4   9  20      676.60      879.43    146.40 o 
   5   9  20      362.77      361.58     92.68 o 
  -3  10  20      776.92      858.51     69.38 o 
  -2  10  20      388.26      333.19     79.43 o 
  -1  10  20      420.75      477.39    106.91 o 
   0  10  20     1011.40      943.06    108.34 o 
   1  10  20      324.43      448.02    127.71 o 
   2  10  20     1481.92     1598.97    316.16 o 
 -11   1  21      109.93       76.83     48.80 o 
 -10   1  21       55.53      151.77     72.39 o 
  -9   1  21      598.85      580.61     70.72 o 
  -8   1  21       63.45       46.97     43.04 o 
  -7   1  21        1.80        3.10     50.82 o 
  -6   1  21     1449.48     1382.56    102.95 o 
  -5   1  21      514.30      503.97     70.07 o 
  -4   1  21      543.50      590.52     84.34 o 
  -3   1  21      949.93      964.82     64.66 o 
  -2   1  21      168.30      146.23     44.48 o 
  -1   1  21     2444.32     2516.08     90.17 o 
   0   1  21     2849.91     2778.43     98.77 o 
   1   1  21      185.22      216.01     39.62 o 
   2   1  21     2197.22     2161.55     67.31 o 
   3   1  21      419.97      426.67     38.39 o 
   4   1  21      599.92      667.71     48.37 o 
   5   1  21      625.14      737.84     61.78 o 
   6   1  21      193.54      123.14     56.47 o 
   7   1  21      181.53      174.80     42.31 o 
   8   1  21      227.77      177.13     35.79 o 
   9   1  21       83.28       94.35     28.80 o 
  10   1  21      180.55      146.88     29.26 o 
  11   1  21       32.17       25.30     43.36 o 
 -11   2  21      439.35      400.53     68.83 o 
 -10   2  21        1.07       39.63     45.26 o 
  -9   2  21      936.94      892.07    133.04 o 
  -8   2  21       84.94      117.52     46.78 o 
  -7   2  21      691.93      802.02     69.46 o 
  -6   2  21      253.54      189.58     90.33 o 
  -5   2  21     1051.91     1082.85     84.41 o 
  -4   2  21      905.59      970.79     77.19 o 
  -3   2  21        0.11       18.27     44.47 o 
  -2   2  21     1454.08     1491.56     75.28 o 
  -1   2  21      776.80      875.08     65.14 o 
   0   2  21      401.49      344.67     44.74 o 
   1   2  21     2052.88     2087.90     82.38 o 
   2   2  21        3.75       -9.50     34.24 o 
   3   2  21     1670.71     1616.19     80.38 o 
   4   2  21       30.44       67.02     31.36 o 
   5   2  21      751.41      805.59     51.21 o 
   6   2  21       87.72       94.17     28.94 o 
   7   2  21     1412.22     1269.27     62.85 o 
   8   2  21     1425.73     1335.96     93.19 o 
   9   2  21       57.23       46.49     25.55 o 
  10   2  21      105.67       88.41     41.56 o 
  11   2  21        2.04       48.20     50.39 o 
 -11   3  21        2.52       22.42     60.43 o 
 -10   3  21     3487.80     3519.30    149.84 o 
  -9   3  21     2594.26     2319.06    167.85 o 
  -8   3  21      341.59      439.66     59.12 o 
  -7   3  21     1522.71     1677.64     85.40 o 
  -6   3  21        2.11      -27.05     33.99 o 
  -5   3  21      981.66     1065.09     98.95 o 
  -4   3  21       22.69        8.33     31.50 o 
  -3   3  21     1033.25     1009.50     76.06 o 
  -2   3  21      192.32      234.00     61.15 o 
  -1   3  21      359.08      417.73     67.01 o 
   0   3  21      167.78      170.37     37.72 o 
   1   3  21     1025.03     1067.46     69.81 o 
   2   3  21     1014.32      994.68     51.88 o 
   3   3  21     2419.65     2399.00     87.00 o 
   4   3  21     1908.94     1873.43     63.90 o 
   5   3  21      520.55      470.39     40.19 o 
   6   3  21     3133.05     3046.99    105.81 o 
   7   3  21      360.33      481.10     45.97 o 
   8   3  21     2502.44     2084.55    175.80 o 
   9   3  21     1625.26     1542.09     85.14 o 
  10   3  21      233.59      177.16     57.63 o 
 -10   4  21      308.67      240.46     88.66 o 
  -9   4  21     1574.56     1622.18     96.99 o 
  -8   4  21     1057.70     1204.17     86.32 o 
  -7   4  21     1231.35     1263.63     83.85 o 
  -6   4  21     3037.55     2940.53    108.45 o 
  -5   4  21       95.21      133.07     56.41 o 
  -4   4  21     1391.98     1229.32    102.54 o 
  -3   4  21       26.86       46.98     40.94 o 
  -2   4  21     4466.73     4659.54    138.37 o 
  -1   4  21      971.44      876.86     60.59 o 
   0   4  21     2864.86     2923.93    129.84 o 
   1   4  21      383.70      387.23     49.24 o 
   2   4  21     1268.14     1330.34     73.30 o 
   3   4  21     2261.48     2262.45     72.10 o 
   4   4  21      348.02      224.10     37.98 o 
   5   4  21     2620.30     2713.39    125.50 o 
   6   4  21       12.27       12.49     25.83 o 
   7   4  21     2186.58     2076.75     71.66 o 
   8   4  21     1290.22     1233.63     57.33 o 
   9   4  21      641.73      737.45     46.22 o 
  10   4  21     1911.96     1611.92    183.80 o 
 -10   5  21      937.46      998.17     95.95 o 
  -9   5  21       25.40       56.03     52.24 o 
  -8   5  21     2111.29     2156.55    100.03 o 
  -7   5  21      486.63      609.01     54.65 o 
  -6   5  21     2960.94     2973.42    103.93 o 
  -5   5  21     4072.88     4024.66    169.65 o 
  -4   5  21      445.81      584.27     68.21 o 
  -3   5  21     5561.70     5495.18    209.86 o 
  -2   5  21      413.28      492.94     53.78 o 
  -1   5  21    10644.81    10688.62    297.23 o 
   0   5  21     4833.04     5054.64    143.15 o 
   1   5  21      901.52     1008.79     92.24 o 
   2   5  21     3569.09     3862.06    160.04 o 
   3   5  21       22.86       -3.08     36.82 o 
   4   5  21     2599.76     2648.01    138.92 o 
   5   5  21      281.26      336.61     34.66 o 
   6   5  21      937.64      901.26     77.95 o 
   7   5  21     1135.86      994.53     85.81 o 
   8   5  21      172.57      115.37     52.43 o 
   9   5  21      628.51      560.20     76.92 o 
  -9   6  21     1154.45     1209.64    126.63 o 
  -8   6  21      622.91      576.80     67.85 o 
  -7   6  21     1405.65     1404.64     81.09 o 
  -6   6  21     1098.95     1242.61     74.50 o 
  -5   6  21     1167.98     1236.99     63.16 o 
  -4   6  21     4752.96     4592.35    147.75 o 
  -3   6  21      276.39      282.51     53.32 o 
  -2   6  21     7172.43     7537.63    331.57 o 
  -1   6  21     1803.70     1834.25     84.25 o 
   0   6  21      820.94     1050.37    135.79 o 
   1   6  21     3198.04     3357.67    202.21 o 
   2   6  21     1361.19     1268.05     72.33 o 
   3   6  21     3243.23     3034.45    141.34 o 
   4   6  21      131.20       79.59     24.51 o 
   5   6  21     1390.74     1417.62     86.67 o 
   6   6  21      562.91      545.44     42.11 o 
   7   6  21      759.92      775.60    120.96 o 
   8   6  21     1020.13     1069.96    136.54 o 
   9   6  21      185.49      110.58     84.62 o 
  -8   7  21      642.41      570.83     70.92 o 
  -7   7  21     1007.12     1045.35     98.16 o 
  -6   7  21       96.37      140.41     43.69 o 
  -5   7  21     1104.78     1094.34     60.06 o 
  -4   7  21       11.65       17.10     41.30 o 
  -3   7  21     1089.59     1218.94     73.47 o 
  -2   7  21        3.03       34.70     60.84 o 
  -1   7  21     1043.22     1130.42     71.18 o 
   0   7  21      475.29      637.90     56.68 o 
   1   7  21      874.14     1073.45    209.74 o 
   2   7  21     1341.69     1568.96     97.03 o 
   3   7  21      323.93      315.43     48.34 o 
   4   7  21     2181.19     1161.11   1048.94 o 
   5   7  21       40.52       38.75     27.35 o 
   6   7  21     3084.18     2973.15    222.19 o 
   7   7  21      649.97      104.87    143.80 o 
  -6   8  21     1085.19     1181.08     77.68 o 
  -5   8  21       95.91       79.57     50.32 o 
  -4   8  21      397.18      523.95     85.20 o 
  -3   8  21      101.27      115.08     52.66 o 
  -2   8  21      409.83      694.72    113.65 o 
  -1   8  21      293.57      344.45     51.72 o 
   0   8  21      350.99      436.48     51.72 o 
   1   8  21      451.85      438.88    131.08 o 
   2   8  21      378.58      522.78    123.04 o 
   3   8  21      918.86      929.79    147.44 o 
   4   8  21      136.11       90.33     85.66 o 
   5   8  21     1435.91     1365.87    163.01 o 
   6   8  21        3.51       55.03    138.09 o 
  -4   9  21        2.81       51.37     48.98 o 
  -3   9  21     1258.21     1256.07    108.35 o 
  -2   9  21      213.94      194.76     52.90 o 
  -1   9  21      639.26      784.63     66.78 o 
   0   9  21      831.24      949.31    118.37 o 
   1   9  21       74.68      192.60    104.35 o 
   2   9  21     1208.87     1356.01    180.14 o 
   3   9  21       79.75      132.38     95.52 o 
   4   9  21      416.36      382.61    120.44 o 
 -11   0  22      717.41      794.44    107.00 o 
 -10   0  22     2741.92     2682.70    295.39 o 
  -9   0  22        7.34      103.31    153.67 o 
  -8   0  22     5675.45     5349.29    320.31 o 
  -7   0  22      390.98      431.93    105.91 o 
  -6   0  22     1721.24     1812.86    160.94 o 
  -5   0  22     1537.29     1900.08    253.34 o 
  -4   0  22       53.21       12.98     56.59 o 
  -3   0  22     2392.24     2294.11    157.82 o 
  -2   0  22       65.74       21.98     41.27 o 
  -1   0  22      324.95      214.42     62.80 o 
   0   0  22      250.40      243.25     50.76 o 
   1   0  22     2091.70     2159.01    196.50 o 
   2   0  22      116.92      100.71     40.74 o 
   3   0  22     1496.11     1549.13    113.17 o 
   4   0  22      656.69      818.11     62.16 o 
   5   0  22     1922.36     1760.94    111.10 o 
   6   0  22     3509.32     3460.11    161.97 o 
   7   0  22      132.86       33.74     42.57 o 
   8   0  22     3387.75     3662.58    168.72 o 
   9   0  22      190.48      158.55     52.22 o 
  10   0  22     2744.24     2702.29    133.68 o 
 -10   1  22      288.99      305.15     85.47 o 
  -9   1  22     2623.04     2582.68    126.14 o 
  -8   1  22      384.25      347.87     76.34 o 
  -7   1  22     3845.05     3942.99    281.55 o 
  -6   1  22      738.29      747.36     85.30 o 
  -5   1  22     1808.39     1815.48    126.67 o 
  -4   1  22     2295.94     2102.55    136.71 o 
  -3   1  22       26.90        7.46     34.83 o 
  -2   1  22     2117.55     2134.98     90.48 o 
  -1   1  22      343.92      282.04     44.68 o 
   0   1  22     4215.51     4117.64    179.69 o 
   1   1  22      136.98      154.54     32.70 o 
   2   1  22     4636.70     4553.71    128.06 o 
   3   1  22     2852.10     2986.02     81.54 o 
   4   1  22      579.44      519.15     60.63 o 
   5   1  22     2648.52     2698.76     89.96 o 
   6   1  22       35.84       31.87     49.44 o 
   7   1  22     2498.48     2471.65    107.62 o 
   8   1  22      393.13      384.07     59.96 o 
   9   1  22     1954.86     1805.89     65.44 o 
  10   1  22     1376.78     1402.94     57.19 o 
 -10   2  22       30.03       52.82     54.66 o 
  -9   2  22      708.89      764.62    244.95 o 
  -8   2  22      825.13      799.81     75.66 o 
  -7   2  22       22.25       46.63     52.43 o 
  -6   2  22     3825.34     3167.66    549.21 o 
  -5   2  22      414.72      510.16    101.89 o 
  -4   2  22     1496.91     1548.18     85.52 o 
  -3   2  22     1950.62     2014.52    104.84 o 
  -2   2  22      809.41      797.87     62.61 o 
  -1   2  22     6861.39     6357.69    171.39 o 
   0   2  22        8.88       36.57     45.34 o 
   1   2  22     5457.55     5547.57    141.15 o 
   2   2  22     4223.97     4177.34    103.23 o 
   3   2  22      830.59      820.28     66.00 o 
   4   2  22     5574.91     5681.44    182.83 o 
   5   2  22      198.54      343.29    118.72 o 
   6   2  22     1457.90     1364.00     56.71 o 
   7   2  22      691.40      805.75     55.80 o 
   8   2  22      307.85      236.47     52.03 o 
   9   2  22      221.72      101.07     27.53 o 
  10   2  22      580.95      584.04     49.18 o 
 -10   3  22      136.13      112.02     48.10 o 
  -9   3  22      743.59      777.45     78.23 o 
  -8   3  22        0.10       24.03     39.50 o 
  -7   3  22      463.56      472.63     59.56 o 
  -6   3  22      440.23      502.12     82.98 o 
  -5   3  22      652.23      788.06     77.70 o 
  -4   3  22     1460.99     1496.31     84.20 o 
  -3   3  22      173.11      241.95     79.33 o 
  -2   3  22     3290.77     3438.82    117.78 o 
  -1   3  22      175.73      192.59     47.40 o 
   0   3  22     2650.20     2660.77     97.57 o 
   1   3  22     1272.66     1353.68     92.24 o 
   2   3  22     1253.23     1383.52     59.88 o 
   3   3  22     1856.14     1976.45     70.92 o 
   4   3  22       91.81       91.40     31.56 o 
   5   3  22     1670.65     1585.03     68.51 o 
   6   3  22      137.32      121.96     37.15 o 
   7   3  22     1211.91     1328.08     65.69 o 
   8   3  22      352.60      155.57     82.65 o 
   9   3  22      577.70      384.19    172.17 o 
  10   3  22      356.40      288.18     41.58 o 
  -9   4  22      218.28      224.52     50.70 o 
  -8   4  22      378.85      336.11     58.75 o 
  -7   4  22      874.69      922.81     66.04 o 
  -6   4  22       36.36       89.17     47.30 o 
  -5   4  22      925.36      871.31     85.38 o 
  -4   4  22      297.19      327.27     52.33 o 
  -3   4  22      303.32      301.67     68.70 o 
  -2   4  22      322.95      449.89     91.48 o 
  -1   4  22       11.44      -18.52     35.32 o 
   0   4  22       34.60        0.43     33.64 o 
   1   4  22      123.11      123.22     40.13 o 
   2   4  22      137.50      139.45     40.90 o 
   3   4  22      714.48      649.69     50.68 o 
   4   4  22       12.72       33.50     30.60 o 
   5   4  22      502.58      486.86     87.96 o 
   6   4  22      175.13      212.93     40.28 o 
   7   4  22       72.24       52.55     28.97 o 
   8   4  22      680.19      595.45    110.61 o 
   9   4  22       31.57       18.76     30.52 o 
  -9   5  22      145.00      172.48     65.46 o 
  -8   5  22       22.83       39.49     37.00 o 
  -7   5  22      223.94      228.83     50.16 o 
  -6   5  22      211.45      168.32     41.21 o 
  -5   5  22        8.32       -7.06     61.01 o 
  -4   5  22       28.77       32.68     40.80 o 
  -3   5  22      204.23      196.46     57.19 o 
  -2   5  22       23.47       28.75     37.01 o 
  -1   5  22       20.58       20.60     34.30 o 
   0   5  22       15.31       14.56     34.07 o 
   1   5  22        3.65        2.47     28.35 o 
   2   5  22      966.15      921.64     88.77 o 
   3   5  22      262.24      208.18     35.27 o 
   4   5  22       32.42       75.44     26.24 o 
   5   5  22       17.80       33.93     26.75 o 
   6   5  22      212.49      171.50     33.26 o 
   7   5  22       12.93      -13.91     26.90 o 
   8   5  22        0.40       64.37     69.05 o 
   9   5  22      112.77       36.88     49.46 o 
  -8   6  22       46.96       -0.69     35.79 o 
  -7   6  22      120.42      147.78     54.01 o 
  -6   6  22        7.55       27.44     33.16 o 
  -5   6  22      267.26      282.53     73.05 o 
  -4   6  22      310.98      338.84     60.82 o 
  -3   6  22        5.47      -15.51     43.17 o 
  -2   6  22       87.75       68.34     43.54 o 
  -1   6  22       40.46        7.93     32.19 o 
   0   6  22        0.62       52.77     41.15 o 
   1   6  22      140.59      129.44     47.72 o 
   2   6  22        6.49       -5.01     29.19 o 
   3   6  22       99.78      158.98     56.64 o 
   4   6  22      221.67      189.04     36.70 o 
   5   6  22       64.57       51.49     40.46 o 
   6   6  22      195.75      214.93     87.22 o 
   7   6  22      182.59      197.28     89.81 o 
   8   6  22      316.32      374.30    102.79 o 
  -7   7  22      563.25      461.04     79.56 o 
  -6   7  22      564.17      539.89     54.07 o 
  -5   7  22        3.57       -4.87     37.11 o 
  -4   7  22      139.87      219.06     48.96 o 
  -3   7  22       59.71       99.99     46.00 o 
  -2   7  22       12.32       49.32     52.78 o 
  -1   7  22        1.37      -17.54     35.27 o 
   0   7  22       92.51       91.01     40.62 o 
   1   7  22       97.45       43.81     45.69 o 
   2   7  22      162.19      237.28     52.35 o 
   3   7  22        0.79       51.91     77.35 o 
   4   7  22      590.17      526.03     98.12 o 
   5   7  22      216.36      164.57     90.85 o 
   6   7  22      235.67      268.40    102.79 o 
  -5   8  22      143.92      202.71     48.60 o 
  -4   8  22     1182.56     1106.12    113.49 o 
  -3   8  22      955.15     1108.75     96.02 o 
  -2   8  22      445.73      452.05     61.34 o 
  -1   8  22     2494.77     2659.07    138.88 o 
   0   8  22       50.07       68.75     49.72 o 
   1   8  22     1879.98     1999.51    194.16 o 
   2   8  22      652.34      597.02    131.34 o 
   3   8  22      728.13      712.27    233.62 o 
   4   8  22      874.52      585.29    512.14 o 
   5   8  22        1.92        5.19     71.12 o 
  -2   9  22     1574.50     1638.12    114.48 o 
  -1   9  22       71.87      -50.77     74.94 o 
   0   9  22     2286.61     2402.19    211.03 o 
   1   9  22      174.17      256.68     81.47 o 
   2   9  22     1357.14     1193.00    180.14 o 
 -10   1  23       30.68       65.05     88.51 o 
  -9   1  23       20.04       25.99     55.78 o 
  -8   1  23      452.83      495.58     86.99 o 
  -7   1  23      105.26       64.74     95.37 o 
  -6   1  23       48.45       70.49    125.37 o 
  -5   1  23      587.25      684.78     79.62 o 
  -4   1  23      673.62      681.75     74.86 o 
  -3   1  23       15.41       23.37     40.95 o 
  -2   1  23      984.75     1076.38    107.60 o 
  -1   1  23     1502.95     1542.94     92.55 o 
   0   1  23     1226.54     1350.10     92.47 o 
   1   1  23     4155.96     4112.08    119.36 o 
   2   1  23      162.19      160.66     37.37 o 
   3   1  23     1942.84     2014.88     84.05 o 
   4   1  23      298.96      326.40     43.37 o 
   5   1  23       56.39       87.30     40.99 o 
   6   1  23      576.58      553.96    144.27 o 
   7   1  23       48.25       16.78     51.00 o 
   8   1  23      310.75      226.04     57.63 o 
   9   1  23      274.35      318.37     98.29 o 
 -10   2  23      665.22      778.36    134.27 o 
  -9   2  23      664.50      595.82    101.19 o 
  -8   2  23       71.24       52.57     59.44 o 
  -7   2  23        8.04       41.64     44.37 o 
  -6   2  23       29.25       28.62     48.14 o 
  -5   2  23      827.08      772.31     83.04 o 
  -4   2  23       93.03      113.76     48.58 o 
  -3   2  23      787.84      961.92     82.20 o 
  -2   2  23     1704.63     1838.58     90.10 o 
  -1   2  23       21.14        6.63     33.90 o 
   0   2  23     1861.08     1808.82    112.66 o 
   1   2  23       32.84      -13.46     26.44 o 
   2   2  23     1626.07     1526.25     68.03 o 
   3   2  23       71.30      105.25     34.38 o 
   4   2  23     1896.23     1853.59     72.83 o 
   5   2  23      501.59      551.47     48.24 o 
   6   2  23      547.73      569.60    107.29 o 
   7   2  23     1230.85     1315.03     58.54 o 
   8   2  23       58.59       30.45     40.39 o 
   9   2  23      422.30      427.67     45.42 o 
  -9   3  23      556.00      635.88     69.10 o 
  -8   3  23     1845.67     1932.25    156.23 o 
  -7   3  23        0.41       38.24     44.09 o 
  -6   3  23     2737.00     2789.14    137.66 o 
  -5   3  23      550.15      561.30     68.01 o 
  -4   3  23      809.31      836.95     80.73 o 
  -3   3  23     1210.06     1270.15     92.64 o 
  -2   3  23      417.30      431.13     54.93 o 
  -1   3  23     2786.45     2773.64    107.70 o 
   0   3  23      132.73      204.55     91.16 o 
   1   3  23       75.08       76.75     29.89 o 
   2   3  23      107.32      109.21     32.36 o 
   3   3  23      721.72      766.41     57.28 o 
   4   3  23       63.47       64.92     28.20 o 
   5   3  23     1266.67     1180.84     61.60 o 
   6   3  23      506.82      580.85     70.04 o 
   7   3  23      912.02      855.16     89.72 o 
   8   3  23     1889.41     1825.53     88.95 o 
   9   3  23      104.99       41.09     32.92 o 
  -9   4  23     1633.11     1675.35    126.32 o 
  -8   4  23      148.99      133.23     46.68 o 
  -7   4  23     1896.83     2102.59    104.53 o 
  -6   4  23        1.00       30.33     56.97 o 
  -5   4  23     2816.15     2797.47    161.20 o 
  -4   4  23     1291.53     1401.55     86.59 o 
  -3   4  23      723.19      764.82    100.56 o 
  -2   4  23     1704.53     1637.80     97.51 o 
  -1   4  23      821.11      907.37     73.41 o 
   0   4  23     1873.05     2024.85    105.86 o 
   1   4  23        5.75       -2.89     36.21 o 
   2   4  23      520.64      597.88     43.41 o 
   3   4  23      414.13      425.16     58.47 o 
   4   4  23     1298.33     1264.05     73.04 o 
   5   4  23      277.19      248.60     39.02 o 
   6   4  23      731.72      686.58     57.57 o 
   7   4  23     1377.47     1478.05     66.94 o 
   8   4  23       32.68        4.55     24.39 o 
  -8   5  23      820.27      816.97     68.24 o 
  -7   5  23      384.13      402.02     58.84 o 
  -6   5  23     1388.75     1533.46     97.16 o 
  -5   5  23      110.51       11.84     54.09 o 
  -4   5  23     3506.89     3687.83    138.84 o 
  -3   5  23      575.53      560.36     75.18 o 
  -2   5  23     3298.41     3216.28    126.27 o 
  -1   5  23     3840.94     4037.53    233.38 o 
   0   5  23      212.13      263.33     53.38 o 
   1   5  23     2501.89     2740.02    103.81 o 
   2   5  23        1.58       24.23     45.78 o 
   3   5  23     2877.52     2889.26     98.62 o 
   4   5  23     2230.38     1999.57     89.86 o 
   5   5  23      862.31      866.14     56.17 o 
   6   5  23     2072.53     1990.21     70.13 o 
   7   5  23       16.61       29.41     66.71 o 
   8   5  23     1752.23     1712.66    164.05 o 
  -7   6  23     1153.50     1200.52     86.02 o 
  -6   6  23      125.68       70.84     42.23 o 
  -5   6  23     2265.31     2278.79    236.96 o 
  -4   6  23        3.47      -45.68     45.68 o 
  -3   6  23     3001.46     3140.73    145.98 o 
  -2   6  23      942.81      997.58     80.77 o 
  -1   6  23     1501.16     1562.84    102.91 o 
   0   6  23     3310.22     3303.11    131.00 o 
   1   6  23        4.91       -4.70     37.54 o 
   2   6  23     3031.25     2843.14    149.00 o 
   3   6  23       71.58       69.11     43.46 o 
   4   6  23     1428.60     1498.91     74.00 o 
   5   6  23     1912.84     1876.62    102.79 o 
   6   6  23      183.96      154.71     87.74 o 
   7   6  23     2449.64     2161.21    195.72 o 
  -6   7  23     1764.71     1699.38     95.12 o 
  -5   7  23     1125.08     1361.38    121.49 o 
  -4   7  23      443.49      379.73     66.61 o 
  -3   7  23     1122.38     1077.46     80.15 o 
  -2   7  23      209.00      182.94     66.33 o 
  -1   7  23     1291.36     1526.02     88.21 o 
   0   7  23       54.94       80.95     47.70 o 
   1   7  23      668.64      657.33     79.88 o 
   2   7  23        0.66      -13.45     58.66 o 
   3   7  23     1427.68     1330.05    164.57 o 
   4   7  23      182.67      157.92     54.77 o 
   5   7  23      913.80      795.85    140.69 o 
  -4   8  23     1178.11     1322.91    125.31 o 
  -3   8  23       32.74       10.64     45.20 o 
  -2   8  23      869.89      926.72     79.51 o 
  -1   8  23        6.40       33.09     50.82 o 
   0   8  23      647.52      707.30    141.26 o 
   1   8  23       47.53       93.63     80.34 o 
   2   8  23      514.37      496.30    130.82 o 
   3   8  23        7.02       75.80    153.67 o 
  -9   0  24     3218.12     3326.69    272.03 o 
  -8   0  24     2169.25     2427.01    219.08 o 
  -7   0  24     1035.77     1161.33    153.67 o 
  -6   0  24     2468.81     2209.49    196.76 o 
  -5   0  24       26.96      -20.77     65.93 o 
  -4   0  24     3503.57     3655.31    234.65 o 
  -3   0  24     2619.65     2218.07   1064.77 o 
  -2   0  24     1665.51     1827.35    159.38 o 
  -1   0  24     1500.95     1450.59    121.73 o 
   0   0  24       28.54       56.35     44.71 o 
   1   0  24      453.05      529.81     78.86 o 
   2   0  24      222.76      152.16     58.62 o 
   3   0  24      935.25      978.13     96.56 o 
   4   0  24       66.95       77.35     53.47 o 
   5   0  24     1508.74     1421.19    109.80 o 
   6   0  24       11.36       27.51     45.17 o 
   7   0  24     1887.67     1778.60    121.48 o 
   8   0  24      453.41      548.74     76.83 o 
   9   0  24      860.75      491.90    305.26 o 
  -9   1  24      177.35      149.62     70.46 o 
  -8   1  24     1512.72     1471.88    128.77 o 
  -7   1  24     1877.72     2044.16    226.04 o 
  -6   1  24      598.86      692.69    117.33 o 
  -5   1  24     2009.90     2060.46    126.45 o 
  -4   1  24        0.01       -9.13     50.47 o 
  -3   1  24     1725.80     1773.47     93.35 o 
  -2   1  24      222.84      260.83     49.88 o 
  -1   1  24     3527.95     3651.13    122.74 o 
   0   1  24     1132.12      971.13     72.83 o 
   1   1  24     1116.79     1179.91     66.70 o 
   2   1  24     2849.16     2937.03     98.56 o 
   3   1  24      112.12      132.21     39.47 o 
   4   1  24      877.45      989.71     56.39 o 
   5   1  24      131.05      140.34     57.40 o 
   6   1  24     1145.38     1189.24     80.53 o 
   7   1  24      733.79      649.72    123.77 o 
   8   1  24      399.14      258.46     67.23 o 
   9   1  24      654.40      681.94     54.00 o 
  -9   2  24      161.85      287.03    136.73 o 
  -8   2  24      141.23      152.04     56.63 o 
  -7   2  24      388.72      437.61     68.71 o 
  -6   2  24      532.07      424.93     75.41 o 
  -5   2  24      717.22      693.68    114.43 o 
  -4   2  24     1571.14     1576.30     92.18 o 
  -3   2  24      118.89      143.48     46.50 o 
  -2   2  24     2209.49     2188.40    132.44 o 
  -1   2  24       60.25       53.53     38.57 o 
   0   2  24     4455.84     4534.02    140.33 o 
   1   2  24     2776.67     2688.00    105.95 o 
   2   2  24      505.34      529.09     62.74 o 
   3   2  24     4831.41     4920.60    129.98 o 
   4   2  24      302.30      296.11     38.70 o 
   5   2  24     2255.38     2069.28    106.34 o 
   6   2  24     1175.71     1219.36     59.62 o 
   7   2  24      781.59      653.56     84.67 o 
   8   2  24     1758.92     1619.86     79.59 o 
  -8   3  24      231.75      289.03    103.93 o 
  -7   3  24      416.85      435.05     76.46 o 
  -6   3  24       21.65       33.07     44.50 o 
  -5   3  24      698.16      694.18     73.47 o 
  -4   3  24       37.51       30.63     54.78 o 
  -3   3  24     1070.89     1289.57     97.15 o 
  -2   3  24       71.93      113.69     44.14 o 
  -1   3  24     1258.35     1313.30     80.73 o 
   0   3  24      808.73      838.12    106.65 o 
   1   3  24      856.40      844.69     53.17 o 
   2   3  24     1482.41     1416.27     84.45 o 
   3   3  24       88.66      111.06     40.65 o 
   4   3  24     2032.44     1934.80     86.42 o 
   5   3  24      130.11      108.35     44.93 o 
   6   3  24     1008.74     1007.04     70.04 o 
   7   3  24      321.07      400.15     98.60 o 
   8   3  24      223.58      134.17     43.65 o 
  -8   4  24      467.39      416.00     67.54 o 
  -7   4  24      225.35      274.88     73.24 o 
  -6   4  24     1381.38     1389.39    115.55 o 
  -5   4  24       12.40      -40.28     52.49 o 
  -4   4  24      379.57      445.78     62.94 o 
  -3   4  24      241.77      264.48     74.71 o 
  -2   4  24      315.41      269.50     52.90 o 
  -1   4  24     1367.65     1424.77    128.43 o 
   0   4  24        0.52      -26.06     42.96 o 
   1   4  24       61.49      102.64     39.90 o 
   2   4  24       54.88       67.45     33.73 o 
   3   4  24        3.52       -6.37     24.93 o 
   4   4  24      153.29      103.20     33.26 o 
   5   4  24       31.30      -13.73     36.90 o 
   6   4  24        1.89       19.00     24.71 o 
   7   4  24       62.67      101.00     42.36 o 
  -7   5  24      195.93      154.44     65.19 o 
  -6   5  24        4.56       -9.03     51.40 o 
  -5   5  24      110.89      129.23     60.16 o 
  -4   5  24      316.28      258.38     55.94 o 
  -3   5  24        1.94       34.41     55.14 o 
  -2   5  24      183.25      142.06     63.59 o 
  -1   5  24       28.84       44.10     48.29 o 
   0   5  24        1.12       38.32     37.54 o 
   1   5  24       49.64       -1.33     36.63 o 
   2   5  24        1.19        1.72     24.48 o 
   3   5  24      127.80       85.74     42.42 o 
   4   5  24       22.24       22.77     40.30 o 
   5   5  24      115.08       64.80     34.85 o 
   6   5  24        0.91        3.76     27.88 o 
   7   5  24       94.82      142.77     81.51 o 
  -6   6  24      298.70      279.02     61.22 o 
  -5   6  24       91.66       95.05     84.33 o 
  -4   6  24      162.01      163.67     51.34 o 
  -3   6  24      146.75      162.04     60.39 o 
  -2   6  24        0.71      -42.06     42.06 o 
  -1   6  24       78.75      120.19     63.73 o 
   0   6  24      102.46       79.30     44.02 o 
   1   6  24        5.93      -19.04     34.18 o 
   2   6  24       37.51       22.02     33.62 o 
   3   6  24        5.26        5.48     25.36 o 
   4   6  24       92.10       52.90     35.01 o 
   5   6  24       33.79       41.22     36.34 o 
  -4   7  24      153.05      119.07     55.30 o 
  -3   7  24      239.39      259.87     55.97 o 
  -2   7  24      140.81      141.08     67.29 o 
  -1   7  24       75.15       71.60     48.55 o 
   0   7  24       83.28       99.36     57.01 o 
   1   7  24       55.97        1.99     37.46 o 
   2   7  24      185.89      163.44     70.28 o 
   3   7  24       11.55       -5.32     33.04 o 
   4   7  24       32.69       18.94     53.91 o 
  -8   1  25       31.56       18.76     56.87 o 
  -7   1  25      108.66       76.37     74.24 o 
  -6   1  25       61.42       -9.04     41.32 o 
  -5   1  25       51.19       89.53     49.16 o 
  -4   1  25       31.61       17.84     47.44 o 
  -3   1  25      187.69      149.67     53.85 o 
  -2   1  25        7.31        9.22     35.66 o 
  -1   1  25      496.16      575.11     69.43 o 
   0   1  25     1551.17     1623.60     74.16 o 
   1   1  25      182.88      246.39     44.44 o 
   2   1  25     1334.78     1318.31     94.04 o 
   3   1  25      322.31      432.87     42.24 o 
   4   1  25      398.37      454.99     60.47 o 
   5   1  25      307.55      303.62     42.17 o 
   6   1  25       67.17       36.62     51.24 o 
   7   1  25      487.22      403.77     84.04 o 
   8   1  25      250.73      235.89    202.21 o 
  -8   2  25       69.69      128.66     57.74 o 
  -7   2  25       41.33       33.09     48.19 o 
  -6   2  25       38.53       -2.54     46.70 o 
  -5   2  25      381.96      382.81     70.79 o 
  -4   2  25      164.39      191.39     60.82 o 
  -3   2  25      414.67      479.56     71.54 o 
  -2   2  25      141.07      151.98     47.45 o 
  -1   2  25     1219.42     1253.22     94.13 o 
   0   2  25       31.42       64.70     33.79 o 
   1   2  25      888.40      904.37     57.83 o 
   2   2  25       86.07       90.91     42.64 o 
   3   2  25      926.38      950.76     59.79 o 
   4   2  25      684.07      661.50     51.60 o 
   5   2  25      300.65      230.63     39.87 o 
   6   2  25      812.70      837.69     55.14 o 
   7   2  25        1.65       -2.87     29.24 o 
  -7   3  25     1157.10     1355.67    102.69 o 
  -6   3  25      876.86      902.60     87.25 o 
  -5   3  25     1162.75     1141.76    117.92 o 
  -4   3  25     2691.40     2743.41    128.36 o 
  -3   3  25        7.23       20.96     45.73 o 
  -2   3  25     1483.34     1477.49     98.63 o 
  -1   3  25      549.75      569.08     69.86 o 
   0   3  25      631.57      566.79    111.98 o 
   1   3  25      212.31      218.14     39.21 o 
   2   3  25        4.88      -14.17     30.45 o 
   3   3  25      279.16      278.48     38.47 o 
   4   3  25       27.35       49.50     34.75 o 
   5   3  25      281.64      266.79     68.64 o 
   6   3  25       81.18        9.57     28.70 o 
   7   3  25      548.35      462.08     53.44 o 
  -7   4  25      135.32      113.90     77.37 o 
  -6   4  25     1193.32     1176.51     96.23 o 
  -5   4  25     1121.83     1131.48    132.46 o 
  -4   4  25      272.65      285.69     64.60 o 
  -3   4  25     1877.58     1873.98    120.68 o 
  -2   4  25        1.84        9.95     38.07 o 
  -1   4  25     2718.39     2904.76    122.22 o 
   0   4  25      380.01      362.28     61.33 o 
   1   4  25      356.05      311.47     59.50 o 
   2   4  25     1004.54     1097.40     72.76 o 
   3   4  25      225.95      169.40     38.37 o 
   4   4  25     1603.87     1680.11     91.64 o 
   5   4  25       11.20       -5.53     23.70 o 
   6   4  25      766.86      747.04     72.17 o 
  -6   5  25       74.05      138.64     76.84 o 
  -5   5  25      416.00      346.51     75.25 o 
  -4   5  25      387.93      397.74     62.94 o 
  -3   5  25      386.91      379.31     82.16 o 
  -2   5  25     1097.75     1164.44     84.57 o 
  -1   5  25      425.01      462.19     85.76 o 
   0   5  25     2851.08     2939.19    122.80 o 
   1   5  25      330.81      386.69     79.47 o 
   2   5  25     1724.01     1837.29     76.11 o 
   3   5  25     1787.04     1912.01     83.16 o 
   4   5  25      725.55      665.87    106.90 o 
   5   5  25     3616.36     3417.61    142.29 o 
  -4   6  25      693.84      696.06     74.45 o 
  -3   6  25      606.46      482.47     80.11 o 
  -2   6  25      433.77      466.11    120.75 o 
  -1   6  25     2073.29     2225.13    130.44 o 
   0   6  25      198.24      129.52     46.08 o 
   1   6  25     1118.62     1260.37     87.90 o 
   2   6  25      140.89      251.90     51.08 o 
   3   6  25     1131.36     1161.06     66.04 o 
   4   6  25     2066.25     2012.78    103.63 o 
  -1   7  25      234.81      198.82     54.16 o 
   0   7  25      607.74      589.26     87.26 o 
   1   7  25      627.18      819.17    170.28 o 
  -7   0  26     2610.17     2884.90    249.71 o 
  -6   0  26      123.48      116.29    159.90 o 
  -5   0  26     3272.38     3684.90    267.36 o 
  -4   0  26     1833.07     1864.23    136.80 o 
  -3   0  26     1740.51     1993.98    223.49 o 
  -2   0  26     3827.65     4181.38    219.64 o 
  -1   0  26      114.74      158.12     60.09 o 
   0   0  26     3297.07     3888.73    382.87 o 
   1   0  26      841.73      979.32    193.64 o 
   2   0  26      759.02      821.18     78.19 o 
   3   0  26      760.04      903.93    107.46 o 
   4   0  26      328.89      320.81     57.46 o 
   5   0  26      728.07      811.57     72.95 o 
   6   0  26      634.49      671.10     68.57 o 
   7   0  26      779.76      807.26    106.68 o 
  -7   1  26       82.37       52.80     50.90 o 
  -6   1  26     2049.79     2267.70    139.84 o 
  -5   1  26       68.91       45.95     53.68 o 
  -4   1  26     2063.31     2253.50    118.30 o 
  -3   1  26     1564.86     1472.37    212.81 o 
  -2   1  26      519.78      559.91    104.08 o 
  -1   1  26     1594.41     1668.64     80.78 o 
   0   1  26      206.09      202.08     61.82 o 
   1   1  26     1496.10     1606.40     88.92 o 
   2   1  26       71.39       73.99     36.12 o 
   3   1  26     1264.38     1289.51     71.12 o 
   4   1  26     1163.03     1244.69     62.41 o 
   5   1  26      469.71      549.04     45.49 o 
   6   1  26      998.83     1123.17     62.94 o 
  -6   2  26       60.40      135.86     97.86 o 
  -5   2  26      176.48      249.05     61.22 o 
  -4   2  26        0.70       37.73     52.68 o 
  -3   2  26      639.27      645.49     92.37 o 
  -2   2  26      321.88      404.82     60.76 o 
  -1   2  26      683.35      776.47     69.08 o 
   0   2  26      831.38      770.86     66.76 o 
   1   2  26      300.16      238.29     50.86 o 
   2   2  26     2453.97     2602.85     90.98 o 
   3   2  26      302.54      326.29     47.62 o 
   4   2  26     1564.07     1570.66     91.35 o 
   5   2  26      964.35     1054.94     57.32 o 
   6   2  26      507.08      491.66     53.71 o 
  -6   3  26      500.52      567.39     92.29 o 
  -5   3  26      112.79      147.44     87.74 o 
  -4   3  26      259.88      227.58     67.59 o 
  -3   3  26       65.20       36.04     43.63 o 
  -2   3  26      383.78      382.24     77.35 o 
  -1   3  26      860.84     1105.29    111.83 o 
   0   3  26       17.30       82.06     40.30 o 
   1   3  26     1161.20     1129.39     79.03 o 
   2   3  26       21.03       10.97     35.22 o 
   3   3  26     1024.05      897.66     64.73 o 
   4   3  26      126.55      120.62     38.03 o 
   5   3  26      806.31      853.12     57.64 o 
   6   3  26      745.12      769.85     67.71 o 
  -5   4  26      886.94     1026.85    106.88 o 
  -4   4  26      442.30      378.75     83.34 o 
  -3   4  26       18.66      112.08     60.50 o 
  -2   4  26      879.56      919.49     81.33 o 
  -1   4  26      175.82       87.30     66.31 o 
   0   4  26      849.82      964.26    102.37 o 
   1   4  26      280.92      301.87     44.98 o 
   2   4  26        8.34       31.06     37.93 o 
   3   4  26      168.45      210.47     43.40 o 
   4   4  26       85.28       40.88     36.51 o 
   5   4  26        1.11       24.20     37.64 o 
  -4   5  26       23.36       21.82     43.83 o 
  -3   5  26      223.92      277.09     84.62 o 
  -2   5  26        7.08       67.30     45.99 o 
  -1   5  26      408.66      356.27     77.78 o 
   0   5  26        5.72      -24.07     39.35 o 
   1   5  26       16.85       75.35     62.04 o 
   2   5  26      398.92      246.27     44.44 o 
   3   5  26        1.07       56.53     37.41 o 
   4   5  26       63.48       26.70     34.25 o 
  -1   6  26        5.32      -16.70     48.79 o 
   0   6  26      101.64      116.38     53.66 o 
   1   6  26       17.52       36.63     42.42 o 
  -5   1  27       49.68       80.18     73.48 o 
  -4   1  27        2.30      -41.83     52.87 o 
  -3   1  27       67.31       29.59     39.17 o 
  -2   1  27       66.78       77.26     48.89 o 
  -1   1  27       46.36       58.95     41.37 o 
   0   1  27       99.04      104.02     48.29 o 
   1   1  27      499.07      511.19     91.74 o 
   2   1  27      124.92      129.01     45.84 o 
   3   1  27       54.81       56.66     35.71 o 
   4   1  27      245.81      232.68     40.49 o 
   5   1  27        4.50        8.66     29.86 o 
  -5   2  27        0.22       -6.45     42.36 o 
  -4   2  27      562.02      543.55     84.68 o 
  -3   2  27        7.42       -8.20     40.71 o 
  -2   2  27      184.57      133.47     49.22 o 
  -1   2  27      134.11      136.64     50.15 o 
   0   2  27      219.39      223.84     49.76 o 
   1   2  27      365.87      412.53     61.65 o 
   2   2  27       96.75       96.88     36.25 o 
   3   2  27      363.35      230.92     45.72 o 
   4   2  27       26.38       36.32     43.30 o 
   5   2  27      497.80      573.69     80.85 o 
  -4   3  27        1.56      -22.31     45.69 o 
  -3   3  27     1471.85     1745.36    185.26 o 
  -2   3  27      282.86      298.10     61.50 o 
  -1   3  27     1151.94      964.20    215.21 o 
   0   3  27     2190.81     2190.66    103.14 o 
   1   3  27        1.77       37.92     37.92 o 
   2   3  27      603.30      666.53     63.45 o 
   3   3  27      354.54      296.89     52.72 o 
   4   3  27      331.60      341.72     43.76 o 
  -3   4  27      161.69      171.45     67.80 o 
  -2   4  27     1328.60     1357.89    108.18 o 
  -1   4  27      611.12      576.94     90.96 o 
   0   4  27      760.56      700.62    155.78 o 
   1   4  27     1118.51     1292.75     89.67 o 
   2   4  27       21.27       41.38     36.20 o 
   3   4  27     1436.16     1203.07     79.94 o 
  -3   0  28     3465.46     3707.74    268.40 o 
  -2   0  28        0.23       71.89     60.02 o 
  -1   0  28     2047.21     2093.72    190.53 o 
   0   0  28      662.83      899.03     95.64 o 
   1   0  28     1061.59     1279.28    170.95 o 
   2   0  28     1406.60     1460.40    149.25 o 
   3   0  28      140.20      209.31     72.12 o 
  -3   1  28       85.89      120.49     52.79 o 
  -2   1  28     1457.04     1485.18    118.65 o 
  -1   1  28      106.38      143.91     44.97 o 
   0   1  28      632.19      717.43     90.07 o 
   1   1  28      317.09      329.10     48.90 o 
   2   1  28      425.73      382.99     60.80 o 
   3   1  28     1078.91     1204.74     98.39 o 
  -3   2  28      163.81      159.36     56.12 o 
  -2   2  28        2.43       -0.62     37.52 o 
  -1   2  28      471.33      391.78     55.34 o 
   0   2  28        8.52       13.18     37.21 o 
   1   2  28      430.40      432.68     64.23 o 
   2   2  28       69.87       30.70     33.87 o 
  -1   3  28      148.71      192.12     49.13 o 
   0   3  28      338.07      278.39     51.36 o 
   1   3  28       62.83       94.89     55.12 o 
                                                 
